# Supplementary material for: Impact of Daily Rhythms and Postprandial Responses on the Plasma Metabolome
Source: Int J Mol Sci. 2026 Jun 23;27(13):5669. doi: 10.3390/ijms27135669 (PMC13361673; doi:10.3390/ijms27135669)
Supplement: Supplementary file 1 [file ijms-27-05669-s001.zip]

Archive with 1 entries (1 files):
- supplementary_materials.xlsx
