# Supplementary material for: Impact of Daily Rhythms and Postprandial Responses on the Plasma Metabolome
Source: Int J Mol Sci. 2026 Jun 23;27(13):5669. doi: 10.3390/ijms27135669 (PMC13361673; doi:10.3390/ijms27135669)
Supplement: Supplementary file 1 [file ijms-27-05669-s001.zip › supplementary_materials.xlsx]

## Sheet: Contents
Supplementary Information	...2
Impact of Daily Rhythms and Postprandial Responses on the Plasma Metabolome
Tulsi Suchak 1, Namrata R. Chowdhury 2, Victoria L. Revell2, 3, Cheryl Isherwood2, Florence I. Raynaud4, Daan R. van der Veen2, Nophar Geifman1, Debra J. Skene2, and Matt Spick1*
1	School of Health Sciences, Faculty of Health and Medical Sciences, University of Surrey, Guildford, GU2 7XP, UK
2	Chronobiology Section, School of Biosciences, Faculty of Health and Medical Sciences, University of Surrey, Guildford, GU2 7JG, UK
3	Surrey Sleep Research Centre, University of Surrey, Guildford, GU2 7XP, United Kingdom
4	Cancer Research UK Cancer Therapeutics Unit, Division of Cancer Therapeutics, The Institute of Cancer Research, London SM2 5NG, United Kingdom
*	Correspondence: matt.spick@surrey.ac.uk
Table	Description
S1_Metabolite Abbreviations	Biocrates abbreviations and their corresponding full metabolite names
S2_Female Cosinor Model Output	Results from mixed-effects cosinor model for females
S3_Male Cosinor Model Output	Results from mixed-effects cosinor model for males
S4_Female Metabolite Classification Table	Metabolites in females assigned into one of the four categories based on the combined evidence from the meal-responses and 24-h cosinor modelling: (i) meal intake, (ii) time-of-day, (iii) both, or (iv) neither.
S5_Male Metabolite Classification Table	Metabolites in males assigned into one of the four categories based on the combined evidence from the meal-responses and 24-h cosinor modelling: (i) meal intake, (ii) time-of-day, (iii) both, or (iv) neither.
S6_Female Sensitivity Analysis	Sensitivity analysis for females of meal-responses using effect-size thresholds of 0.2, 0.5 and 0.8, with corresponding Z-score thresholds shown for rhythmic metabolites.
S7_Male Sensitivity Analysis	Sensitivity analysis for males of meal-responses using effect-size thresholds of 0.2, 0.5 and 0.8, with corresponding Z-score thresholds shown for rhythmic metabolites.
S8_Meal Information	Further information on entrained meal intake for both male and female groups
S9_Paper Review Search Strings	Literature search and study selection search strings and process description
S10_Metabolomics Paper Review	Random sample of 100 human metabolomics studies reviewed for inclusion of sampling time and food intake information

## Sheet: Metabolite Abbreviations
metabolite_class	biocrates_short_name	biochemical_name	alternative_biocrates_short_name	alternative_biochemical_name	notes
Amino acid	Ala	Alanine
Amino acid	Arg	Arginine
Amino acid	Asn	Asparagine
Amino acid	Asp	Aspartate
Amino acid	Cit	Citrulline
Amino acid	Glu	Glutamate
Amino acid	Gln	Glutamine
Amino acid	Gly	Glycine
Amino acid	His	Histidine
Amino acid	Ile	Isoleucine
Amino acid	Leu	Leucine
Amino acid	Lys	Lysine
Amino acid	Met	Methionine
Amino acid	Orn	Ornithine
Amino acid	Phe	Phenylalanine
Amino acid	Pro	Proline
Amino acid	Ser	Serine
Amino acid	Thr	Threonine
Amino acid	Trp	Tryptophan
Amino acid	Tyr	Tyrosine
Amino acid	Val	Valine
Biogenic amine	Ac-Orn	Acetylornithine
Biogenic amine	alpha-AAA	alpha-Aminoadipic acid
Biogenic amine	ADMA	Asymmetric dimethylarginine
Biogenic amine	Carnosine	Carnosine
Biogenic amine	Creatinine	Creatinine
Biogenic amine	DOPA	Dihydroxyphenylalanine
Biogenic amine	Dopamine	Dopamine
Biogenic amine	Histamine	Histamine
Biogenic amine	c4-OH-Pro	cis-4-Hydroxyproline
Biogenic amine	t4-OH-Pro	trans-4-Hydroxyproline
Biogenic amine	Kynurenine	Kynurenine
Biogenic amine	Met-SO	Methionine sulfoxide
Biogenic amine	Nitro-Tyr	Nitrotyrosine			SCIEX and Waters only
Biogenic amine	PEA	Phenylethylamine
Biogenic amine	Putrescine	Putrescine
Biogenic amine	Sarcosine	Sarcosine
Biogenic amine	Serotonin	Serotonin
Biogenic amine	Spermidine	Spermidine
Biogenic amine	Spermine	Spermine
Biogenic amine	SDMA	Symmetric dimethylarginine
Biogenic amine	Taurine	Taurine
Monosaccharide	H1	Hexoses (including glucose)
Acylcarnitine	C0	Carnitine
Acylcarnitine	C2	Acetylcarnitine
Acylcarnitine	C3	Propionylcarnitine
Acylcarnitine	C3-OH	Hydroxypropionylcarnitine
Acylcarnitine	C3:1	Propenoylcarnitine
Acylcarnitine	C4	Butyrylcarnitine
Acylcarnitine	C4-OH	Hydroxybutyrylcarnitine	C3-DC	Malonylcarnitine
Acylcarnitine	C4:1	Butenylcarnitine
Acylcarnitine	C5	Valerylcarnitine
Acylcarnitine	C5-DC	Glutarylcarnitine	C6-OH	Hydroxyhexanoylcarnitine
Acylcarnitine	C5-M-DC	Methylglutarylcarnitine
Acylcarnitine	C5-OH	Hydroxyvalerylcarnitine	C3-DC-M	Methylmalonylcarnitine
Acylcarnitine	C5:1	Tiglylcarnitine
Acylcarnitine	C5:1-DC	Glutaconylcarnitine
Acylcarnitine	C6	Hexanoylcarnitine	C4:1-DC	Fumarylcarnitine
Acylcarnitine	C6:1	Hexenoylcarnitine
Acylcarnitine	C7-DC	Pimeloylcarnitine
Acylcarnitine	C8	Octanoylcarnitine
Acylcarnitine	C9	Nonaylcarnitine
Acylcarnitine	C10	Decanoylcarnitine
Acylcarnitine	C10:1	Decenoylcarnitine
Acylcarnitine	C10:2	Decadienylcarnitine
Acylcarnitine	C12	Dodecanoylcarnitine
Acylcarnitine	C12-DC	Dodecanedioylcarnitine
Acylcarnitine	C12:1	Dodecenoylcarnitine
Acylcarnitine	C14	Tetradecanoylcarnitine
Acylcarnitine	C14:1	Tetradecenoylcarnitine
Acylcarnitine	C14:1-OH	Hydroxytetradecenoylcarnitine
Acylcarnitine	C14:2	Tetradecadienylcarnitine
Acylcarnitine	C14:2-OH	Hydroxytetradecadienylcarnitine
Acylcarnitine	C16	Hexadecanoylcarnitine
Acylcarnitine	C16-OH	Hydroxyhexadecanoylcarnitine
Acylcarnitine	C16:1	Hexadecenoylcarnitine
Acylcarnitine	C16:1-OH	Hydroxyhexadecenoylcarnitine
Acylcarnitine	C16:2	Hexadecadienylcarnitine
Acylcarnitine	C16:2-OH	Hydroxyhexadecadienylcarnitine
Acylcarnitine	C18	Octadecanoylcarnitine
Acylcarnitine	C18:1	Octadecenoylcarnitine
Acylcarnitine	C18:1-OH	Hydroxyoctadecenoylcarnitine
Acylcarnitine	C18:2	Octadecadienylcarnitine
Glycerophospholipid	lysoPC a C14:0
Glycerophospholipid	lysoPC a C16:0
Glycerophospholipid	lysoPC a C16:1
Glycerophospholipid	lysoPC a C17:0
Glycerophospholipid	lysoPC a C18:0
Glycerophospholipid	lysoPC a C18:1
Glycerophospholipid	lysoPC a C18:2
Glycerophospholipid	lysoPC a C20:3
Glycerophospholipid	lysoPC a C20:4
Glycerophospholipid	lysoPC a C24:0
Glycerophospholipid	lysoPC a C26:0
Glycerophospholipid	lysoPC a C26:1
Glycerophospholipid	lysoPC a C28:0
Glycerophospholipid	lysoPC a C28:1
Glycerophospholipid	PC aa C24:0
Glycerophospholipid	PC aa C26:0
Glycerophospholipid	PC aa C28:1
Glycerophospholipid	PC aa C30:0
Glycerophospholipid	PC aa C30:2				SCIEX only
Glycerophospholipid	PC aa C32:0
Glycerophospholipid	PC aa C32:1
Glycerophospholipid	PC aa C32:2
Glycerophospholipid	PC aa C32:3
Glycerophospholipid	PC aa C34:1
Glycerophospholipid	PC aa C34:2
Glycerophospholipid	PC aa C34:3
Glycerophospholipid	PC aa C34:4
Glycerophospholipid	PC aa C36:0
Glycerophospholipid	PC aa C36:1
Glycerophospholipid	PC aa C36:2
Glycerophospholipid	PC aa C36:3
Glycerophospholipid	PC aa C36:4
Glycerophospholipid	PC aa C36:5
Glycerophospholipid	PC aa C36:6
Glycerophospholipid	PC aa C38:0
Glycerophospholipid	PC aa C38:1				SCIEX only
Glycerophospholipid	PC aa C38:3
Glycerophospholipid	PC aa C38:4
Glycerophospholipid	PC aa C38:5
Glycerophospholipid	PC aa C38:6
Glycerophospholipid	PC aa C40:1
Glycerophospholipid	PC aa C40:2
Glycerophospholipid	PC aa C40:3
Glycerophospholipid	PC aa C40:4
Glycerophospholipid	PC aa C40:5
Glycerophospholipid	PC aa C40:6
Glycerophospholipid	PC aa C42:0
Glycerophospholipid	PC aa C42:1
Glycerophospholipid	PC aa C42:2
Glycerophospholipid	PC aa C42:4
Glycerophospholipid	PC aa C42:5
Glycerophospholipid	PC aa C42:6
Glycerophospholipid	PC ae C30:0
Glycerophospholipid	PC ae C30:1
Glycerophospholipid	PC ae C30:2
Glycerophospholipid	PC ae C32:1
Glycerophospholipid	PC ae C32:2
Glycerophospholipid	PC ae C34:0
Glycerophospholipid	PC ae C34:1
Glycerophospholipid	PC ae C34:2
Glycerophospholipid	PC ae C34:3
Glycerophospholipid	PC ae C36:0
Glycerophospholipid	PC ae C36:1
Glycerophospholipid	PC ae C36:2
Glycerophospholipid	PC ae C36:3
Glycerophospholipid	PC ae C36:4
Glycerophospholipid	PC ae C36:5
Glycerophospholipid	PC ae C38:0
Glycerophospholipid	PC ae C38:1
Glycerophospholipid	PC ae C38:2
Glycerophospholipid	PC ae C38:3
Glycerophospholipid	PC ae C38:4
Glycerophospholipid	PC ae C38:5
Glycerophospholipid	PC ae C38:6
Glycerophospholipid	PC ae C40:1
Glycerophospholipid	PC ae C40:2
Glycerophospholipid	PC ae C40:3
Glycerophospholipid	PC ae C40:4
Glycerophospholipid	PC ae C40:5
Glycerophospholipid	PC ae C40:6
Glycerophospholipid	PC ae C42:0
Glycerophospholipid	PC ae C42:1
Glycerophospholipid	PC ae C42:2
Glycerophospholipid	PC ae C42:3
Glycerophospholipid	PC ae C42:4
Glycerophospholipid	PC ae C42:5
Glycerophospholipid	PC ae C44:3
Glycerophospholipid	PC ae C44:4
Glycerophospholipid	PC ae C44:5
Glycerophospholipid	PC ae C44:6
Sphingomyelin	SM (OH) C14:1
Sphingomyelin	SM C16:0
Sphingomyelin	SM C16:1
Sphingomyelin	SM (OH) C16:1
Sphingomyelin	SM C18:0
Sphingomyelin	SM C18:1
Sphingomyelin	SM C20:2
Sphingomyelin	SM (OH) C22:1
Sphingomyelin	SM (OH) C22:2
Sphingomyelin	SM C22:3				SCIEX only
Sphingomyelin	SM C24:0
Sphingomyelin	SM C24:1
Sphingomyelin	SM (OH) C24:1
Sphingomyelin	SM C26:0
Sphingomyelin	SM C26:1

## Sheet: Female Cosinor Model Output
Metabolite	Full metabolite name	Model	P-value	Mesor	Intercept	Slope	Amplitude	Phase(Radians)	Phase(Time)		SD Mesor	SD Intercept	SD slope	SD amplitude	SD Phase (Radians)	SD Phase (Time)	...17	95% Lower Mesor	95% Lower Intercept	95% lower slope	95% lower amplitude	95% lower Phase (Radians)	95% lower Phase (Time)	95% Upper Mesor	95% Upper Intercept	95% Upper slope	95% Upper amplitude	95% Upper Phase (Radians)	95% Upper Phase (Time)	P_BY
c0	Carnitine	Cosine model	7.0741e-05	23.5053			1.6637	0.83874	3.2038		1.275			0.41223	0.22235	0.84933		21.0063			0.85577	0.40293	1.5391	26.0043			2.4717	1.2746	4.8685	0.00079774
c14_1	Tetradecenoylcarnitine	Sloping cosine model	0.00018956		0.034397	-0.00012569	0.004698	3.7133	14.1839			0.0023531	5.5442e-05	0.00081513	0.173	0.66081			0.029784	-0.00023436	0.0031004	3.3742	12.8887		0.039009	-1.7025e-05	0.0062957	4.0524	15.4791	0.00178131
c16	Hexadecanoylcarnitine	Cosine model	0.00095068	0.047421			0.005887	3.525	13.4644		0.0022281			0.0013454	0.2192	0.83727		0.043054			0.00325	3.0953	11.8233	0.051788			0.008524	3.9546	15.1054	0.00714715
c18	Octadecanoylcarnitine	No model
c18_1	Octadecenoylcarnitine	Cosine model	0.00025912	0.048283			0.0080193	3.5264	13.4699		0.0017152			0.0016091	0.20299	0.77536		0.044921			0.0048654	3.1286	11.9502	0.051645			0.011173	3.9243	14.9896	0.00227823
c18_2	Octadecadienylcarnitine	Cosine model	6.0495e-08	0.013019			0.0028432	3.8486	14.7005		0.00059349			0.00051016	0.14727	0.56253		0.011856			0.0018433	3.5599	13.598	0.014182			0.0038431	4.1372	15.8031	1.56905e-06
c2	Acetylcarnitine	Cosine model	0.010419	3.8062			0.71086	3.1281	11.9483		0.23481			0.17602	0.2455	0.93775		3.346			0.36586	2.6469	10.1104	4.2664			1.0559	3.6093	13.7863	0.0651172
c3	Propionylcarnitine	No model
c4	Butyrylcarnitine	Cosine model	0.0047514	0.12433			0.014375	6.0676	23.1764		0.011707			0.0039205	0.25723	0.98256		0.10139			0.0066906	5.5634	21.2506	0.14728			0.022059	6.5717	25.1022	0.0324307
c5	Valerylcarnitine	Cosine model	9.7539e-07	0.062941			0.011781	3.509	13.4032		0.0049305			0.0030523	0.18018	0.68825		0.053277			0.0057981	3.1558	12.0543	0.072605			0.017763	3.8621	14.7522	1.95744e-05
ala	Alanine	Sloping cosine model	0.014831		282.446	0.94207	22.6065	4.6592	17.7969			14.6552	0.34697	5.4627	0.24108	0.92086			253.722	0.26201	11.8995	4.1867	15.992		311.17	1.6221	33.3134	5.1317	19.6018	0.0894581
arg	Arginine	No model
asn	Asparagine	Sloping cosine model	1.1657e-14		52.0128	0.074281	5.0674	5.8899	22.4978			1.9514	0.035493	0.74765	0.11332	0.43285			48.188	0.0047154	3.602	5.6678	21.6495		55.8376	0.14385	6.5328	6.112	23.3462	5.49721e-13
cit	Citrulline	Sloping cosine model	2.8438e-07		24.0284	-0.074029	1.935	0.9906	3.7838			1.4877	0.01851	0.3305	0.17696	0.67592			21.1125	-0.11031	1.2872	0.64377	2.459		26.9442	-0.03775	2.5827	1.3374	5.1086	6.70539e-06
gln	Glutamine	Cosine model	0.00045411	551.214			19.3392	1.6597	6.3396		13.8741			6.3248	0.36072	1.3779		524.021			6.9426	0.9527	3.639	578.408			31.7359	2.3667	9.0402	0.00364106
glu	Glutamate	Cosine model	0	35.6463			10.959	0.60881	2.3255		2.3379			1.2738	0.088771	0.33908		31.0641			8.4624	0.43482	1.6609	40.2285			13.4557	0.7828	2.9901	0
gly	Glycine	Sloping cosine model	1.8097e-14		153.008	0.55641	16.2353	0.52173	1.9929			11.1066	0.22224	2.4667	0.15422	0.58909			131.239	0.12083	11.4005	0.21945	0.83825		174.776	0.99199	21.0701	0.82401	3.1475	7.823e-13
his	Histidine	Cosine model	0.035587	98.1295			2.5477	0.41818	1.5973		1.9652			0.9261	0.39253	1.4994		94.2777			0.73252	-0.35118	-1.3414	101.981			4.3628	1.1875	4.5361	0.184603
ile	Isoleucine	Cosine model	0.026595	55.2971			4.8765	4.8639	18.5788		1.6123			1.4976	0.29577	1.1298		52.1371			1.9413	4.2842	16.3645	58.4571			7.8117	5.4436	20.7932	0.153287
leu	Leucine	Cosine model	0.035378	91.6535			5.8506	3.7929	14.4879		3.5735			2.8327	0.47677	1.8211		84.6494			0.29851	2.8585	10.9185	98.6576			11.4028	4.7274	18.0574	0.184603
lys	Lysine	No model
met	Methionine	Cosine model	0.027805	22.4178			1.3332	5.5663	21.2618		0.52359			0.43014	0.2849	1.0882		21.3916			0.49011	5.0079	19.1289	23.4441			2.1763	6.1247	23.3948	0.156777
orn	Ornithine	No model
phe	Phenylalanine	Cosine model	1.2645e-11	59.0687			6.2438	5.1384	19.6274		1.3195			0.90857	0.12832	0.49017		56.4824			4.463	4.8869	18.6667	61.6549			8.0246	5.39	20.5881	3.85849e-10
pro	Proline	Cosine model	1.0768e-11	158.468			20.1933	5.345	20.4165		8.7845			3.1925	0.12309	0.47016		141.25			13.9359	5.1038	19.495	175.686			26.4507	5.5863	21.338	3.49111e-10
thr	Threonine	Sloping cosine model	1.5025e-05		143.948	0.15613	6.0996	0.81769	3.1233			13.3078	0.10827	1.4947	0.21567	0.8238			117.865	-0.056091	3.17	0.39497	1.5087		170.031	0.36834	9.0293	1.2404	4.738	0.000229236
trp	Tryptophan	Cosine model	9.4156e-07	57.4314			4.6209	5.4205	20.7049		1.4019			0.86933	0.16408	0.62673		54.6837			2.917	5.0989	19.4765	60.1791			6.3248	5.7421	21.9333	1.95744e-05
tyr	Tyrosine	Sloping cosine model	0.00013785		46.4546	0.014226	3.4394	4.6716	17.8443			2.6362	0.058891	0.8723	0.31402	1.1995			41.2876	-0.1012	1.7297	4.0561	15.4933		51.6216	0.12965	5.1491	5.2871	20.1952	0.00134921
val	Valine	No model
adma	Asymmetric dimethylarginine	No model
alpha_aaa	alpha-Aminoadipic acid	Sloping cosine model	0.00020451		0.748	-0.0014124	0.044261	6.1527	23.5017			0.095329	0.00064821	0.010711	0.33811	1.2915			0.56116	-0.0026829	0.023267	5.49	20.9704		0.93485	-0.00014187	0.065255	6.8154	26.033	0.00186118
kynurenine	Kynurenine	No model
sdma	Symmetric dimethylarginine	Sloping cosine model	0		0.43637	-0.00038238	0.030271	2.4205	9.2457			0.013526	0.00025038	0.0038782	0.1188	0.45377			0.40986	-0.00087312	0.022669	2.1877	8.3563		0.46288	0.00010837	0.037872	2.6534	10.1351	0
serotonin	Serotonin	No model
t4_oh_pro	trans-4-Hydroxyproline	Sloping cosine model	0		10.4945	-0.0079912	3.0349	0.51303	1.9596			0.70438	0.016412	0.24477	0.077198	0.29487			9.114	-0.040159	2.5552	0.36172	1.3817		11.8751	0.024176	3.5147	0.66434	2.5376	0
taurine	Taurine	Sloping cosine model	0.021597		46.4309	0.081202	2.7747	4.5532	17.3918			2.1983	0.054582	0.89846	0.31594	1.2068			42.1223	-0.025779	1.0137	3.9339	15.0264		50.7395	0.18818	4.5357	5.1724	19.7571	0.127309
lyso_pc_a_c16_0	lysoPC a C16:0	Sloping cosine model	0		56.014	0.0092495	6.3863	5.2792	20.1651			1.9472	0.04922	0.88777	0.17921	0.68454			52.1975	-0.087222	4.6462	4.928	18.8234		59.8304	0.10572	8.1263	5.6305	21.5068	0
lyso_pc_a_c16_1	lysoPC a C16:1	Sloping cosine model	0		1.7676	0.00028848	0.22239	4.9154	18.7754			0.11173	0.0020581	0.029793	0.13436	0.51322			1.5486	-0.0037454	0.164	4.652	17.7695		1.9866	0.0043224	0.28079	5.1787	19.7813	0
lyso_pc_a_c17_0	lysoPC a C17:0	Sloping cosine model	1.3811e-13		0.96956	2.5691e-05	0.098825	5.3681	20.5047			0.053745	0.00092753	0.017509	0.22567	0.86201			0.86422	-0.0017923	0.064507	4.9258	18.8152		1.0749	0.0018436	0.13314	5.8104	22.1943	5.51099e-12
lyso_pc_a_c18_0	lysoPC a C18:0	Sloping cosine model	1.8241e-13		11.9433	-0.020738	1.0128	5.5077	21.0377			0.60347	0.010669	0.17697	0.25446	0.97196			10.7605	-0.041649	0.66597	5.0089	19.1327		13.1261	0.00017274	1.3597	6.0064	22.9428	6.75878e-12
lyso_pc_a_c18_1	lysoPC a C18:1	Sloping cosine model	0		11.6616	-0.016068	1.8316	5.4159	20.6872			0.5601	0.012486	0.18615	0.14866	0.56785			10.5638	-0.04054	1.4668	5.1245	19.5742		12.7594	0.0084037	2.1965	5.7073	21.8002	0
lyso_pc_a_c18_2	lysoPC a C18:2	Cosine model	0	21.7162			7.0517	5.3507	20.4381		1.0172			0.53016	0.0783	0.29909		19.7225			6.0126	5.1972	19.8519	23.7099			8.0908	5.5041	21.0243	0
lyso_pc_a_c20_3	lysoPC a C20:3	Sloping cosine model	0		1.635	-0.0021336	0.309	5.0915	19.4481			0.1051	0.0019672	0.046171	0.12988	0.49612			1.429	-0.0059893	0.2185	4.8369	18.4757		1.841	0.0017222	0.39949	5.3461	20.4205	0
lyso_pc_a_c20_4	lysoPC a C20:4	Cosine model	0	3.9302			0.69584	5.2987	20.2396		0.20363			0.085215	0.13504	0.51583		3.5311			0.52882	5.034	19.2286	4.3293			0.86286	5.5634	21.2506	0
lyso_pc_a_c24_0	lysoPC a C24:0	No model
lyso_pc_a_c26_0	lysoPC a C26:0	No model
lyso_pc_a_c26_1	lysoPC a C26:1	No model
lyso_pc_a_c28_0	lysoPC a C28:0	No model
lyso_pc_a_c28_1	lysoPC a C28:1	No model
pc_aa_c28_1	PC aa C28:1	Cosine model	0.0098233	2.0946			0.056865	4.1733	15.941		0.088715			0.020558	0.2778	1.0611		1.9208			0.016571	3.6288	13.8612	2.2685			0.097159	4.7178	18.0208	0.0621429
pc_aa_c30_0	PC aa C30:0	Sloping cosine model	4.4021e-12		3.4109	0.0052414	0.2511	1.6665	6.3655			0.39335	0.0037713	0.09095	0.18865	0.72059			2.64	-0.0021505	0.072836	1.2967	4.9532		4.1819	0.012633	0.42936	2.0363	7.7779	1.52236e-10
pc_aa_c32_0	PC aa C32:0	No model
pc_aa_c32_1	PC aa C32:1	Sloping cosine model	0		13.8665	0.01221	1.7015	2.9867	11.4082			2.4374	0.030487	0.24943	0.15748	0.60152			9.0892	-0.047545	1.2127	2.678	10.2293		18.6438	0.071965	2.1904	3.2953	12.5872	0
pc_aa_c32_3	PC aa C32:3	Cosine model	0.029815	0.34993			0.011938	3.2434	12.3887		0.023367			0.0032216	0.33635	1.2848		0.30413			0.0056234	2.5841	9.8706	0.39573			0.018252	3.9026	14.9069	0.162457
pc_aa_c34_1	PC aa C34:1	No model
pc_aa_c34_2	PC aa C34:2	No model
pc_aa_c34_3	PC aa C34:3	Sloping cosine model	4.1304e-05		13.5422	-0.0022451	0.74864	3.6104	13.7907			1.3254	0.011458	0.15148	0.2342	0.89458			10.9444	-0.024703	0.45173	3.1514	12.0373		16.14	0.020213	1.0455	4.0694	15.544	0.000522584
pc_aa_c34_4	PC aa C34:4	Sloping cosine model	0.0074685		1.6487	0.0018645	0.067903	2.9413	11.235			0.19782	0.0021785	0.028299	0.37327	1.4258			1.2609	-0.0024053	0.012437	2.2097	8.4405		2.0364	0.0061344	0.12337	3.6729	14.0295	0.0484274
pc_aa_c36_0	PC aa C36:0	No model
pc_aa_c36_1	PC aa C36:1	No model
pc_aa_c36_2	PC aa C36:2	No model
pc_aa_c36_3	PC aa C36:3	No model
pc_aa_c36_4	PC aa C36:4	No model
pc_aa_c36_5	PC aa C36:5	Sloping cosine model	0.00010492		20.4338	-0.12021	0.94659	4.1507	15.8545			2.705	0.03583	0.20727	0.17666	0.67481			15.132	-0.19044	0.54034	3.8044	14.5319		25.7355	-0.049984	1.3528	4.497	17.1772	0.00108852
pc_aa_c36_6	PC aa C36:6	Sloping cosine model	0.00148		0.79563	-0.00038112	0.041602	3.2664	12.4769			0.094698	0.001011	0.014332	0.38037	1.4529			0.61002	-0.0023626	0.013512	2.5209	9.6292		0.98124	0.0016004	0.069692	4.012	15.3246	0.0106629
pc_aa_c38_0	PC aa C38:0	Sloping cosine model	0.0067043		2.4869	-0.0041855	0.10978	4.0213	15.3604			0.12395	0.0017236	0.027354	0.23268	0.88877			2.2439	-0.0075638	0.056165	3.5653	13.6184		2.7298	-0.00080713	0.16339	4.4774	17.1024	0.0440224
pc_aa_c38_3	PC aa C38:3	Cosine model	0.00013418	44.1928			2.3989	3.8621	14.7522		3.5535			0.54327	0.18534	0.70795		37.2279			1.3341	3.4989	13.3646	51.1576			3.4637	4.2254	16.1398	0.00133854
pc_aa_c38_4	PC aa C38:4	Cosine model	4.348e-05	85.0161			3.5204	4.1236	15.7509		5.0838			0.83647	0.22925	0.87568		75.0518			1.8809	3.6742	14.0346	94.9803			5.1599	4.5729	17.4672	0.000537017
pc_aa_c38_5	PC aa C38:5	Sloping cosine model	5.5895e-05		41.2628	-0.081928	2.0705	3.8843	14.8371			3.0718	0.029647	0.38419	0.16098	0.61489			35.242	-0.14004	1.3175	3.5688	13.6319		47.2835	-0.02382	2.8235	4.1999	16.0423	0.00067074
pc_aa_c38_6	PC aa C38:6	Sloping cosine model	0.00080968		84.0656	0.084721	4.2918	3.7478	14.3157			5.9993	0.063414	0.90448	0.22359	0.85404			72.3069	-0.03957	2.519	3.3096	12.6418		95.8242	0.20901	6.0646	4.1861	15.9896	0.00617664
pc_aa_c40_2	PC aa C40:2	No model
pc_aa_c40_3	PC aa C40:3	Sloping cosine model	0.0045265		0.54383	-0.00091918	0.025237	3.9994	15.2765			0.018628	0.000342	0.0059806	0.21112	0.80643			0.50732	-0.0015895	0.013515	3.5856	13.6959		0.58034	-0.00024887	0.036959	4.4132	16.8571	0.0313076
pc_aa_c40_4	PC aa C40:4	Sloping cosine model	9.7952e-06		2.7484	-0.0036247	0.14413	3.842	14.6753			0.21327	0.0023062	0.031891	0.16678	0.63705			2.3304	-0.0081448	0.081623	3.5151	13.4267		3.1664	0.00089546	0.20664	4.1689	15.924	0.000155656
pc_aa_c40_5	PC aa C40:5	Sloping cosine model	8.6269e-05		6.5653	-0.0074634	0.36612	3.7039	14.148			0.55342	0.0053882	0.083021	0.20236	0.77296			5.4806	-0.018024	0.2034	3.3073	12.633		7.65	0.0030976	0.52884	4.1006	15.663	0.000913285
pc_aa_c40_6	PC aa C40:6	Sloping cosine model	8.3102e-05		23.8423	-0.010289	1.3939	3.6728	14.0289			1.9986	0.018029	0.27204	0.18478	0.70582			19.9251	-0.045626	0.86073	3.3106	12.6455		27.7595	0.025047	1.9271	4.0349	15.4123	0.000898086
pc_aa_c42_0	PC aa C42:0	Cosine model	0.005877	0.50138			0.024576	4.038	15.424		0.024309			0.0053897	0.21338	0.81506		0.45373			0.014012	3.6198	13.8265	0.54902			0.03514	4.4562	17.0215	0.0390849
pc_aa_c42_1	PC aa C42:1	Sloping cosine model	0.032743		0.25247	-0.00050192	0.0096135	3.8364	14.6539			0.012271	0.00016935	0.002695	0.31903	1.2186			0.22842	-0.00083385	0.0043313	3.2111	12.2655		0.27652	-0.00016999	0.014896	4.4617	17.0424	0.175103
pc_aa_c42_2	PC aa C42:2	Sloping cosine model	0.00051333		0.16338	-0.00027167	0.010095	4.0686	15.5409			0.0071892	0.00014615	0.0027151	0.18789	0.7177			0.14929	-0.00055813	0.0047729	3.7003	14.1342		0.17747	1.4784e-05	0.015416	4.4369	16.9476	0.00397438
pc_aa_c42_4	PC aa C42:4	Cosine model	6.5907e-05	0.1838			0.011241	3.8304	14.6309		0.0076206			0.0031411	0.19798	0.75622		0.16886			0.0050848	3.4423	13.1488	0.19873			0.017398	4.2184	16.1131	0.000759743
pc_aa_c42_5	PC aa C42:5	Sloping cosine model	2.0728e-05		0.37337	-0.00064326	0.022101	3.9898	15.24			0.018163	0.00025256	0.0037421	0.16824	0.64263			0.33777	-0.0011383	0.014767	3.6601	13.9805		0.40897	-0.00014826	0.029436	4.3196	16.4996	0.000298678
pc_aa_c42_6	PC aa C42:6	Sloping cosine model	0.034543		0.42691	-0.00077632	0.020133	3.7738	14.4149			0.025495	0.00031775	0.0047776	0.2645	1.0103			0.37694	-0.0013991	0.010769	3.2554	12.4347		0.47688	-0.00015354	0.029497	4.2922	16.3951	0.182844
pc_ae_c30_0	PC ae C30:0	NOT PERIODIC, amplitude CI includes 0	0.0012718		0.31321	-0.00030343	0.0097903	3.1168	11.9054			0.025175	0.00030181	0.0051927	0.63295	2.4177			0.26387	-0.00089497	-0.00038729	1.8762	7.1667		0.36255	0.00028812	0.019968	4.3574	16.644	0.00929198
pc_ae_c30_2	PC ae C30:2	No model
pc_ae_c32_1	PC ae C32:1	Sloping cosine model	4.5518e-06		2.0284	-0.0018119	0.10687	3.5567	13.5855			0.12557	0.0012609	0.019841	0.1708	0.6524			1.7823	-0.0042832	0.06798	3.2219	12.3068		2.2745	0.00065946	0.14576	3.8914	14.8642	7.87063e-05
pc_ae_c32_2	PC ae C32:2	Cosine model	1.8614e-06	0.51117			0.031758	3.8601	14.7445		0.02279			0.0049917	0.15351	0.58637		0.4665			0.021974	3.5592	13.5952	0.55584			0.041541	4.161	15.8938	3.44849e-05
pc_ae_c34_0	PC ae C34:0	Cosine model	0.024636	1.235			0.046904	3.3108	12.6465		0.069902			0.01184	0.26221	1.0016		1.098			0.023699	2.7969	10.6834	1.372			0.07011	3.8248	14.6095	0.143591
pc_ae_c34_1	PC ae C34:1	Sloping cosine model	8.2584e-09		8.7807	-0.0018103	0.5675	3.4096	13.0239			0.63378	0.0085785	0.10209	0.16999	0.64932			7.5385	-0.018624	0.3674	3.0765	11.7512		10.0229	0.015004	0.76759	3.7428	14.2965	2.25471e-07
pc_ae_c34_2	PC ae C34:2	Sloping cosine model	0.00011447		9.6483	-0.016173	0.40269	4.0927	15.6328			0.47248	0.0061996	0.10786	0.22978	0.8777			8.7223	-0.028324	0.19129	3.6423	13.9125		10.5744	-0.0040219	0.61409	4.543	17.3531	0.00116431
pc_ae_c34_3	PC ae C34:3	Sloping cosine model	4.4911e-09		6.1853	-0.018402	0.40487	4.294	16.4021			0.32606	0.0052926	0.061778	0.12781	0.4882			5.5462	-0.028775	0.28378	4.0435	15.4452		6.8244	-0.0080283	0.52595	4.5446	17.3589	1.29428e-07
pc_ae_c36_0	PC ae C36:0	Sloping cosine model	0.012141		0.72619	-0.00093785	0.044429	4.1355	15.7966			0.034441	0.00076767	0.012794	0.23564	0.90006			0.65869	-0.0024425	0.019353	3.6737	14.0325		0.79369	0.00056678	0.069505	4.5974	17.5607	0.0749761
pc_ae_c36_1	PC ae C36:1	Sloping cosine model	1.7811e-07		10.8045	0.0016151	0.61729	3.6628	13.9908			0.5986	0.0098497	0.11818	0.16926	0.64651			9.6313	-0.01769	0.38566	3.331	12.7236		11.9778	0.02092	0.84891	3.9945	15.258	4.39964e-06
pc_ae_c36_2	PC ae C36:2	Sloping cosine model	0.029631		12.6201	0.015885	0.37812	4.2836	16.3622			0.60946	0.008665	0.15107	0.35384	1.3516			11.4256	-0.0010987	0.082014	3.5901	13.7131		13.8147	0.032868	0.67422	4.9771	19.0113	0.162457
pc_ae_c36_3	PC ae C36:3	Sloping cosine model	0.00039829		6.1798	-0.016455	0.24029	4.0106	15.3193			0.33295	0.0042682	0.070344	0.2062	0.78762			5.5272	-0.024821	0.10242	3.6064	13.7755		6.8324	-0.0080895	0.37816	4.4147	16.863	0.00333239
pc_ae_c36_4	PC ae C36:4	Sloping cosine model	3.3473e-06		12.7204	-0.03121	0.61838	4.0357	15.4153			0.84236	0.0073927	0.14381	0.19617	0.74931			11.0694	-0.0457	0.33651	3.6512	13.9467		14.3714	-0.016721	0.90025	4.4202	16.884	5.98749e-05
pc_ae_c36_5	PC ae C36:5	Sloping cosine model	3.2811e-05		9.3669	-0.027314	0.44768	4.363	16.6654			0.65655	0.0056112	0.097919	0.18139	0.69287			8.0801	-0.038312	0.25576	4.0075	15.3073		10.6537	-0.016316	0.6396	4.7185	18.0234	0.000425598
pc_ae_c38_0	PC ae C38:0	Sloping cosine model	0.00051276		1.588	-0.0022679	0.092379	3.9935	15.254			0.13658	0.0016629	0.017762	0.24569	0.93845			1.3203	-0.0055273	0.057566	3.5119	13.4146		1.8557	0.00099147	0.12719	4.475	17.0934	0.00397438
pc_ae_c38_2	PC ae C38:2	No model
pc_ae_c38_3	PC ae C38:3	Cosine model	8.1587e-05	5.6194			0.267	3.9838	15.2171		0.32357			0.076379	0.19188	0.73293		4.9852			0.11729	3.6077	13.7806	6.2536			0.4167	4.3599	16.6537	0.000898086
pc_ae_c38_4	PC ae C38:4	Cosine model	9.811e-07	10.4134			0.53118	3.9324	15.0207		0.57456			0.11605	0.18744	0.71596		9.2873			0.30372	3.565	13.6174	11.5396			0.75864	4.2998	16.424	1.95744e-05
pc_ae_c38_5	PC ae C38:5	Sloping cosine model	0.0001923		12.4456	-0.023526	0.53061	3.9935	15.2542			0.57599	0.0066169	0.1368	0.20989	0.80173			11.3167	-0.036495	0.26247	3.5821	13.6828		13.5746	-0.010557	0.79875	4.4049	16.8256	0.00178131
pc_ae_c38_6	PC ae C38:6	Sloping cosine model	0.00045624		5.8814	-0.014977	0.27622	3.8831	14.8323			0.42997	0.0037616	0.066615	0.18886	0.72138			5.0387	-0.02235	0.14566	3.5129	13.4184		6.7242	-0.0076043	0.40679	4.2532	16.2462	0.00364106
pc_ae_c40_1	PC ae C40:1	No model
pc_ae_c40_2	PC ae C40:2	Cosine model	0.0024721	2.2132			0.093379	4.0178	15.3468		0.096454			0.023909	0.21003	0.80226		2.0242			0.046517	3.6061	13.7744	2.4023			0.14024	4.4295	16.9193	0.0175667
pc_ae_c40_3	PC ae C40:3	Cosine model	0.0035162	1.4048			0.063271	3.8308	14.6326		0.059857			0.015863	0.23943	0.91456		1.2875			0.03218	3.3615	12.8401	1.5221			0.094361	4.3001	16.4252	0.0246485
pc_ae_c40_4	PC ae C40:4	Cosine model	1.3931e-06	1.956			0.091839	4.0941	15.6384		0.10527			0.02521	0.18955	0.72403		1.7497			0.042428	3.7226	14.2193	2.1623			0.14125	4.4656	17.0575	2.67649e-05
pc_ae_c40_5	PC ae C40:5	Sloping cosine model	0.00041806		3.0593	-0.0036198	0.14145	4.015	15.3362			0.15404	0.0019109	0.043378	0.19746	0.75423			2.7574	-0.0073651	0.056433	3.628	13.8579		3.3612	0.00012553	0.22648	4.402	16.8145	0.00344228
pc_ae_c40_6	PC ae C40:6	Cosine model	8.3996e-06	3.8087			0.2269	3.8314	14.6349		0.21136			0.040328	0.17144	0.65486		3.3944			0.14786	3.4954	13.3514	4.2229			0.30594	4.1674	15.9184	0.000140555
pc_ae_c42_1	PC ae C42:1	No model
pc_ae_c42_2	PC ae C42:2	Sloping cosine model	0.028613		0.40658	-0.00084525	0.013226	4.347	16.6042			0.020773	0.00042655	0.0050177	0.33004	1.2607			0.36586	-0.0016813	0.0033913	3.7001	14.1333		0.44729	-9.212e-06	0.023061	4.9938	19.0751	0.159598
pc_ae_c42_3	PC ae C42:3	No model
pc_ae_c42_4	PC ae C42:4	Cosine model	0.0086898	0.76085			0.029593	3.9965	15.2656		0.03732			0.0080601	0.26473	1.0112		0.6877			0.013795	3.4777	13.2837	0.834			0.045391	4.5154	17.2476	0.055651
pc_ae_c42_5	PC ae C42:5	Cosine model	0.0001511	1.6839			0.079524	3.9053	14.917		0.07455			0.020249	0.23648	0.90329		1.5378			0.039836	3.4418	13.1465	1.8301			0.11921	4.3688	16.6874	0.00145151
pc_ae_c44_3	PC ae C44:3	No model
pc_ae_c44_4	PC ae C44:4	Sloping cosine model	0.026943		0.31694	-0.00036737	0.013166	3.9042	14.913			0.017956	0.00032756	0.0055277	0.36092	1.3786			0.28175	-0.0010094	0.0023315	3.1968	12.2109		0.35214	0.00027466	0.024	4.6116	17.6151	0.153586
pc_ae_c44_5	PC ae C44:5	Cosine model	0.0011508	1.5783			0.073355	3.9932	15.2529		0.067158			0.016967	0.21631	0.82622		1.4467			0.040101	3.5693	13.6335	1.71			0.10661	4.4172	16.8723	0.00852805
pc_ae_c44_6	PC ae C44:6	Sloping cosine model	0.018725		1.0605	-0.0014151	0.039772	3.9549	15.1065			0.040056	0.00060035	0.011055	0.22169	0.84678			0.98203	-0.0025918	0.018105	3.5204	13.4468		1.1391	-0.00023846	0.06144	4.3894	16.7662	0.111648
sm_oh_c14_1	SM (OH) C14:1	Cosine model	2.4128e-05	6.6646			0.26725	4.0435	15.4452		0.33026			0.061983	0.19361	0.73954		6.0173			0.14577	3.6641	13.9957	7.3119			0.38874	4.423	16.8947	0.000329371
sm_oh_c16_1	SM (OH) C16:1	Sloping cosine model	1.9147e-05		4.373	0.0051988	0.21213	3.9797	15.2014			0.22639	0.0025311	0.04846	0.16967	0.64808			3.9293	0.00023778	0.11715	3.6472	13.9312		4.8168	0.01016	0.30711	4.3123	16.4717	0.000283779
sm_oh_c22_1	SM (OH) C22:1	Cosine model	0.00027869	37.8716			1.7968	4.1869	15.9928		1.9798			0.33564	0.179	0.68375		33.9913			1.139	3.8361	14.6526	41.752			2.4546	4.5377	17.3329	0.00240945
sm_oh_c22_2	SM (OH) C22:2	Cosine model	2.1873e-05	46.6565			2.3066	4.069	15.5423		2.1643			0.3935	0.17279	0.65999		42.4144			1.5353	3.7303	14.2487	50.8986			3.0778	4.4076	16.8358	0.000306658
sm_oh_c24_1	SM (OH) C24:1	Sloping cosine model	0.013984		1.8361	-0.00010212	0.078075	4.0512	15.4745			0.098414	0.0016713	0.023437	0.25011	0.95534			1.6432	-0.0033779	0.032139	3.561	13.6021		2.029	0.0031736	0.12401	4.5414	17.347	0.0853415
sm_c16_0	SM C16:0	Cosine model	5.6893e-05	140.355			6.5827	4.1117	15.7057		4.5759			1.1349	0.16772	0.64065		131.386			4.3582	3.783	14.45	149.324			8.8071	4.4405	16.9613	0.00067074
sm_c16_1	SM C16:1	Cosine model	0.00036594	20.991			0.92972	3.8843	14.837		1.0897			0.1936	0.18631	0.71164		18.8551			0.55026	3.5192	13.4422	23.1269			1.3092	4.2495	16.2318	0.00311192
sm_c18_0	SM C18:0	Sloping cosine model	5.8888e-07		41.3193	0.035773	2.376	3.9491	15.0845			2.0283	0.025043	0.39944	0.13938	0.53238			37.3438	-0.013311	1.5931	3.6759	14.0411		45.2948	0.084857	3.1589	4.2223	16.128	1.32815e-05
sm_c18_1	SM C18:1	Sloping cosine model	9.9022e-06		17.7345	0.0052857	0.90699	3.926	14.9963			1.0033	0.012519	0.14038	0.15581	0.59513			15.768	-0.019251	0.63185	3.6207	13.8299		19.701	0.029823	1.1821	4.2314	16.1628	0.000155656
sm_c20_2	SM C20:2	Sloping cosine model	0.030065		0.88709	0.001667	0.053711	4.0021	15.2869			0.043781	0.00089564	0.012954	0.24458	0.93424			0.80128	-8.8469e-05	0.028321	3.5227	13.4558		0.9729	0.0034225	0.079101	4.4815	17.118	0.162457
sm_c24_0	SM C24:0	Cosine model	3.2818e-05	37.293			1.9107	4.1757	15.9501		2.0052			0.43974	0.17693	0.67583		33.3628			1.0488	3.8289	14.6255	41.2232			2.7726	4.5225	17.2747	0.000425598
sm_c24_1	SM C24:1	Cosine model	0.0048995	202.936			8.9117	4.1857	15.9882		7.5123			2.091	0.22273	0.85077		188.211			4.8134	3.7491	14.3207	217.66			13.0099	4.6223	17.6557	0.0330072
sm_c26_0	SM C26:0	No model
sm_c26_1	SM C26:1	Sloping cosine model	0.00024357		0.67358	-0.00037971	0.032989	4.2365	16.1822			0.046566	0.00062785	0.010738	0.22448	0.85745			0.58231	-0.0016103	0.011942	3.7965	14.5016		0.76485	0.00085088	0.054036	4.6765	17.8628	0.00217843

## Sheet: Male Cosinor Model Output
Metabolite	Full metabolite name	Model	P-value	Mesor	Intercept	Slope	Amplitude	Phase(Radians)	Phase(Time)		SD Mesor	SD Intercept	SD slope	SD amplitude	SD Phase (Radians)	SD Phase (Time)	...17	95% Lower Mesor	95% Lower Intercept	95% lower slope	95% lower amplitude	95% lower Phase (Radians)	95% lower Phase (Time)	95% Upper Mesor	95% Upper Intercept	95% Upper slope	95% Upper amplitude	95% Upper Phase (Radians)	95% Upper Phase (Time)	P_BY
c0	Carnitine	Sloping cosine model	0.04345		35.2476	0.089775	2.2919	1.7178	6.5615			1.6251	0.083661	0.74096	0.17117	0.65384			32.0623	-0.0742	0.83958	1.3823	5.28		38.4329	0.25375	3.7442	2.0533	7.843	0.237156
c14_1	Tetradecenoylcarnitine	Sloping cosine model	1.3091e-08		0.059565	0.0002997	0.0076971	3.155	12.0511			0.0052993	0.00018664	0.001367	0.26319	1.0053			0.049178	-6.6115e-05	0.0050179	2.6391	10.0807		0.069952	0.00066551	0.010376	3.6708	14.0215	6.35972e-07
c16	Hexadecanoylcarnitine	Sloping cosine model	2.1299e-06		0.070544	0.00068141	0.010478	3.8218	14.5981			0.0050671	0.00025161	0.0025463	0.20988	0.80167			0.060613	0.00018825	0.0054874	3.4104	13.0268		0.080475	0.0011746	0.015469	4.2331	16.1694	3.63552e-05
c16_oh	Hydroxyhexadecanoylcarnitine	No model
c18	Octadecanoylcarnitine	Cosine model	0.013474	0.031307			0.0031928	3.8001	14.5154		0.0012258			0.00078788	0.31512	1.2037		0.028905			0.0016486	3.1825	12.1562	0.03371			0.004737	4.4178	16.8746	0.0810431
c18_1	Octadecenoylcarnitine	Cosine model	0	0.059393			0.01448	3.4105	13.027		0.0029208			0.001886	0.10598	0.40481		0.053668			0.010784	3.2027	12.2336	0.065117			0.018177	3.6182	13.8205	0
c18_2	Octadecadienylcarnitine	Sloping cosine model	4.0379e-13		0.016056	0.00012358	0.0041116	3.3882	12.9421			0.0010564	8.4391e-05	0.00066383	0.17429	0.66573			0.013985	-4.1822e-05	0.0028105	3.0466	11.6372		0.018126	0.00028899	0.0054127	3.7298	14.2469	4.25024e-11
c2	Acetylcarnitine	Sloping cosine model	5.0264e-09		3.2211	0.03492	0.52262	2.9962	11.4447			0.25708	0.012341	0.093092	0.25836	0.98686			2.7173	0.010731	0.34016	2.4898	9.5104		3.725	0.05911	0.70508	3.5026	13.3789	3.17443e-07
c3	Propionylcarnitine	Cosine model	6.3895e-07	0.36259			0.042739	0.17562	0.67082		0.022706			0.008317	0.16749	0.63975		0.31808			0.026438	-0.15265	-0.58308	0.40709			0.059041	0.50389	1.9247	1.3451e-05
c3_dc_c4_oh	Hydroxybutyrylcarnitine / Malonylcarnitine	Sloping cosine model	2.5746e-13		0.03837	0.0013513	0.012897	0.58789	2.2456			0.0042839	0.00024293	0.0022869	0.15762	0.60208			0.029974	0.00087515	0.0084146	0.27895	1.0655		0.046767	0.0018274	0.017379	0.89683	3.4257	3.25199e-11
c4	Butyrylcarnitine	Sloping cosine model	1.9007e-07		0.18835	-0.00044507	0.023348	0.64828	2.4762			0.01321	0.00058893	0.003772	0.2397	0.91558			0.16246	-0.0015994	0.015955	0.17847	0.6817		0.21425	0.00070924	0.030741	1.1181	4.2708	5.21909e-06
c5	Valerylcarnitine	Cosine model	0.0002463	0.14535			0.0098395	6.1917	23.6505		0.011625			0.0036169	0.46643	1.7816		0.12257			0.0027503	5.2775	20.1585	0.16814			0.016929	7.1059	27.1425	0.00255002
c5_oh_c3_dc_m	Hydroxyvalerylcarnitine / Methylmalonylcarnitine	No model
c5_dc_c6_oh	Glutarylcarnitine / Hydroxyhexanoylcarnitine	No model
c7_dc	Pimeloylcarnitine	Cosine model	0	0.010933			0.0049123	3.636	13.8884		0.0014372			0.00093067	0.10342	0.39502		0.0081158			0.0030882	3.4333	13.1142	0.01375			0.0067364	3.8387	14.6627	0
ala	Alanine	Cosine model	3.0944e-06	395.296			33.8769	4.127	15.7641		13.9546			9.6048	0.23337	0.89141		367.945			15.0515	3.6696	14.0169	422.647			52.7024	4.5844	17.5112	5.01096e-05
arg	Arginine	Cosine model	0.0017734	106.19			6.7701	5.5745	21.2929		4.7303			2.2621	0.29368	1.1218		96.9183			2.3363	4.9988	19.0942	115.461			11.2039	6.1501	23.4916	0.0134939
asn	Asparagine	Cosine model	0.0020487	61.0037			5.1633	5.5712	21.2806		3.3487			1.1039	0.25559	0.97626		54.4403			2.9996	5.0703	19.3671	67.5671			7.327	6.0722	23.194	0.0154031
asp	Aspartate	Sloping cosine model	0.0048676		6.8787	-0.089802	1.0547	5.4314	20.7463			0.54389	0.038483	0.35746	0.32097	1.226			5.8127	-0.16523	0.35412	4.8023	18.3433		7.9447	-0.014376	1.7554	6.0605	23.1493	0.0330553
cit	Citrulline	No model
gln	Glutamine	Cosine model	0.00082843	753.123			36.9089	3.7677	14.3916		28.6734			13.008	0.24248	0.92621		696.923			11.4132	3.2925	12.5762	809.323			62.4045	4.243	16.207	0.00718662
glu	Glutamate	Cosine model	0	52.4054			17.4361	0.37493	1.4321		3.4124			1.6086	0.10574	0.4039		45.7171			14.2833	0.16768	0.6405	59.0937			20.5889	0.58219	2.2238	0
gly	Glycine	Sloping cosine model	0.0086471		247.593	2.0297	23.674	1.4996	5.728			16.2601	0.59168	5.6156	0.13161	0.5027			215.724	0.86999	12.6674	1.2416	4.7427		279.463	3.1894	34.6806	1.7575	6.7133	0.0546109
his	Histidine	No model
ile	Isoleucine	Sloping cosine model	5.6916e-07		113.217	-0.80034	20.9841	5.4822	20.9406			6.3948	0.44156	3.7618	0.17418	0.66534			100.683	-1.6658	13.6109	5.1408	19.6366		125.751	0.065112	28.3572	5.8236	22.2447	1.28376e-05
leu	Leucine	Sloping cosine model	0.00065985		208.135	-1.487	30.6049	5.2474	20.0437			11.7397	0.75986	7.5906	0.1913	0.73071			185.125	-2.9763	15.7273	4.8725	18.6116		231.145	0.0023201	45.4824	5.6224	21.4759	0.00621984
lys	Lysine	No model
met	Methionine	Cosine model	0.031396	35.0647			2.9895	5.5885	21.3466		2.0885			0.7972	0.30773	1.1755		30.9713			1.4269	4.9854	19.0427	39.1582			4.552	6.1917	23.6505	0.175471
orn	Ornithine	Cosine model	0.00016304	75.1243			5.7514	6.034	23.0482		5.3088			1.2998	0.29103	1.1117		64.7191			3.2038	5.4636	20.8694	85.5295			8.2991	6.6044	25.227	0.00187215
phe	Phenylalanine	Cosine model	7.7144e-07	80.9858			9.2772	5.001	19.1026		2.1621			1.4537	0.14735	0.56285		76.7481			6.4279	4.7122	17.9994	85.2234			12.1266	5.2899	20.2058	1.57163e-05
pro	Proline	Cosine model	5.8827e-10	366.95			46.3371	5.3244	20.3376		13.4979			5.7914	0.13187	0.5037		340.494			34.9859	5.0659	19.3504	393.406			57.6883	5.5828	21.3249	4.64404e-08
ser	Serine	Cosine model	0.0081899	120.789			7.8729	5.8676	22.4125		5.4284			2.0954	0.29465	1.1255		110.149			3.7659	5.2901	20.2066	131.429			11.9799	6.4451	24.6184	0.0522459
thr	Threonine	No model
trp	Tryptophan	Cosine model	0.0091475	73.5187			5.6974	4.6328	17.6959		3.4463			1.5525	0.22415	0.8562		66.764			2.6545	4.1934	16.0177	80.2734			8.7403	5.0721	19.374	0.0566384
tyr	Tyrosine	Sloping cosine model	0.00043415		85.8122	-0.48106	12.0318	4.9812	19.0268			4.2322	0.26221	2.5126	0.14814	0.56585			77.5171	-0.99499	7.1071	4.6908	17.9177		94.1074	0.032874	16.9566	5.2715	20.1358	0.00415437
val	Valine	Cosine model	3.6504e-07	320.865			26.3274	5.9867	22.8675		6.061			4.7909	0.22314	0.85233		308.986			16.9372	5.5494	21.197	332.745			35.7177	6.4241	24.5381	8.53858e-06
adma	Asymmetric dimethylarginine	No model
alpha_aaa	alpha-Aminoadipic acid	Sloping cosine model	2.5981e-07		0.66607	-0.0043294	0.14062	5.5949	21.3709			0.11809	0.0038239	0.032453	0.20999	0.80212			0.43462	-0.011824	0.077016	5.1833	19.7988		0.89753	0.0031654	0.20423	6.0065	22.9431	6.3109e-06
creatinine	Creatinine	No model
dopa	Dihydroxyphenylalanine	No model
kynurenine	Kynurenine	Sloping cosine model	1.188e-06		3.3905	0.016392	0.32767	2.6059	9.954			0.42366	0.0090291	0.058237	0.22659	0.86551			2.5602	-0.001305	0.21353	2.1618	8.2576		4.2209	0.034089	0.44182	3.0501	11.6504	2.21229e-05
sarcosine	Sarcosine	Sloping cosine model	2.7219e-11		1.7552	-0.01083	0.25622	5.3453	20.4176			0.13209	0.0051307	0.050825	0.16054	0.61321			1.4963	-0.020886	0.1566	5.0307	19.2157		2.0141	-0.0007738	0.35583	5.66	21.6195	2.45574e-09
serotonin	Serotonin	Cosine model	6.9274e-08	0.17754			0.039286	4.5083	17.2206		0.023965			0.015316	0.30953	1.1823		0.13057			0.009266	3.9017	14.9032	0.22451			0.069305	5.115	19.5379	2.30264e-06
taurine	Taurine	Cosine model	1.0528e-07	52.0845			5.1929	4.4016	16.8129		3.9994			1.2536	0.21633	0.82633		44.2456			2.7358	3.9776	15.1933	59.9234			7.6499	4.8256	18.4325	3.02226e-06
sdma	Symmetric dimethylarginine	Cosine model	1.2647e-08	0.52921			0.035955	3.4382	13.1331		0.070457			0.0084732	0.16059	0.61342		0.39111			0.019347	3.1235	11.9308	0.6673			0.052562	3.753	14.3354	6.35972e-07
total_dma	Total dimethylarginine	Sloping cosine model	0.00021172		0.6863	0.0034718	0.051261	2.6229	10.0186			0.051427	0.0022378	0.018205	0.30354	1.1595			0.5855	-0.00091426	0.015579	2.0279	7.7461		0.7871	0.0078578	0.086943	3.2178	12.2912	0.00230538
lyso_pc_a_c16_0	lysoPC a C16:0	Sloping cosine model	0.00031167		70.3596	0.50414	6.2875	3.5896	13.7112			5.5749	0.20954	1.3999	0.28074	1.0723			59.4328	0.093439	3.5438	3.0394	11.6095		81.2865	0.91484	9.0313	4.1398	15.813	0.00316798
lyso_pc_a_c16_1	lysoPC a C16:1	Cosine model	0.0060831	2.6435			0.18458	4.4572	17.0252		0.23914			0.047777	0.22519	0.86017		2.1748			0.090935	4.0158	15.3392	3.1122			0.27822	4.8986	18.7111	0.0400187
lyso_pc_a_c17_0	lysoPC a C17:0	Sloping cosine model	0.026658		1.4223	0.016501	0.10578	3.2618	12.4593			0.12035	0.0045772	0.026891	0.41923	1.6013			1.1865	0.0075295	0.053073	2.4401	9.3206		1.6582	0.025472	0.15848	4.0835	15.5979	0.150321
lyso_pc_a_c18_0	lysoPC a C18:0	Sloping cosine model	3.313e-05		18.5987	0.12924	1.646	3.5433	13.5345			1.405	0.052075	0.38018	0.26529	1.0133			15.845	0.027169	0.90086	3.0234	11.5484		21.3525	0.2313	2.3912	4.0633	15.5206	0.000445177
lyso_pc_a_c18_1	lysoPC a C18:1	Cosine model	0.049989	19.7867			1.0481	4.4994	17.1865		1.343			0.32374	0.30889	1.1799		17.1544			0.41355	3.894	14.8739	22.4189			1.6826	5.1048	19.4991	0.267548
lyso_pc_a_c18_2	lysoPC a C18:2	Sloping cosine model	0.0010761		31.2573	0.37413	2.9008	0.056252	0.21487			2.1833	0.11289	0.69225	0.39708	1.5167			26.978	0.15288	1.5439	-0.72202	-2.7579		35.5366	0.59539	4.2576	0.83452	3.1876	0.00894227
lyso_pc_a_c20_3	lysoPC a C20:3	Cosine model	0.00083069	2.4955			0.21626	4.8867	18.6658		0.16902			0.054027	0.20893	0.79807		2.1642			0.11037	4.4772	17.1016	2.8268			0.32215	5.2962	20.23	0.00718662
lyso_pc_a_c20_4	lysoPC a C20:4	Cosine model	0.0058833	5.9457			0.34838	4.2674	16.3002		0.38093			0.11321	0.30958	1.1825		5.1991			0.12648	3.6606	13.9825	6.6923			0.57027	4.8742	18.618	0.0391117
lyso_pc_a_c24_0	lysoPC a C24:0	Cosine model	0.036619	0.22555			0.015235	3.1835	12.1601		0.012421			0.0060721	0.4532	1.7311		0.2012			0.0033336	2.2952	8.7672	0.2499			0.027136	4.0718	15.5531	0.202867
lyso_pc_a_c26_0	lysoPC a C26:0	No model
lyso_pc_a_c26_1	lysoPC a C26:1	No model
lyso_pc_a_c28_0	lysoPC a C28:0	No model
lyso_pc_a_c28_1	lysoPC a C28:1	Sloping cosine model	0.043935		0.48092	0.0045087	0.046039	2.282	8.7166			0.03823	0.0019128	0.016316	0.40637	1.5522			0.40599	0.0007597	0.01406	1.4855	5.6742		0.55585	0.0082578	0.078018	3.0785	11.759	0.237156
pc_aa_c24_0	PC aa C24:0	No model
pc_aa_c28_1	PC aa C28:1	Cosine model	0.0028904	2.113			0.13859	3.8279	14.6216		0.082654			0.030689	0.2239	0.85524		1.951			0.078435	3.3891	12.9453	2.275			0.19874	4.2668	16.2979	0.0205105
pc_aa_c30_0	PC aa C30:0	Sloping cosine model	1.0488e-08		3.6779	0.044238	0.55483	0.57194	2.1846			0.31681	0.012543	0.11333	0.20022	0.7648			3.057	0.019654	0.33269	0.1795	0.68564		4.2989	0.068823	0.77696	0.96437	3.6836	6.02156e-07
pc_aa_c32_0	PC aa C32:0	Cosine model	0.00077987	14.0217			1.0114	4.6265	17.6717		0.56031			0.21641	0.19579	0.74788		12.9235			0.58728	4.2427	16.2059	15.1199			1.4356	5.0102	19.1376	0.00693702
pc_aa_c32_1	PC aa C32:1	No model
pc_aa_c32_3	PC aa C32:3	No model
pc_aa_c34_1	PC aa C34:1	Cosine model	0.0035856	178.904			5.2912	4.8752	18.6218		6.5085			2.1179	0.4248	1.6226		166.147			1.14	4.0426	15.4415	191.66			9.4423	5.7078	21.8022	0.0248845
pc_aa_c34_2	PC aa C34:2	No model
pc_aa_c34_3	PC aa C34:3	Cosine model	0.04387	16.9319			0.86355	4.9963	19.0846		1.2431			0.3081	0.35306	1.3486		14.4954			0.25968	4.3043	16.4413	19.3684			1.4674	5.6883	21.7279	0.237156
pc_aa_c34_4	PC aa C34:4	No model
pc_aa_c36_0	PC aa C36:0	No model
pc_aa_c36_1	PC aa C36:1	Cosine model	0.0011692	62.4496			4.4947	3.8973	14.8867		3.4307			0.94495	0.23037	0.87994		55.7255			2.6426	3.4458	13.162	69.1737			6.3468	4.3489	16.6114	0.0094668
pc_aa_c36_2	PC aa C36:2	Cosine model	0.00074821	165.117			5.8528	5.2141	19.9165		6.0815			2.8728	0.42646	1.629		153.197			0.22214	4.3783	16.7238	177.036			11.4836	6.05	23.1093	0.00675047
pc_aa_c36_3	PC aa C36:3	Cosine model	0.0022179	125.618			6.4346	4.2989	16.4207		5.2765			1.563	0.24924	0.95202		115.276			3.3712	3.8104	14.5548	135.96			9.498	4.7874	18.2867	0.016479
pc_aa_c36_4	PC aa C36:4	Cosine model	0.00014255	163.566			8.5331	4.357	16.6424		4.5027			1.8862	0.22896	0.87458		154.741			4.8361	3.9082	14.9282	172.392			12.2302	4.8057	18.3565	0.00166718
pc_aa_c36_5	PC aa C36:5	Cosine model	0.00074162	19.9052			1.5725	4.3488	16.611		1.54			0.34034	0.20919	0.79906		16.8868			0.90546	3.9387	15.0449	22.9236			2.2396	4.7588	18.1772	0.00675047
pc_aa_c36_6	PC aa C36:6	Cosine model	0.0010934	0.70383			0.05039	3.9732	15.1766		0.048885			0.012412	0.21832	0.83391		0.60802			0.026063	3.5453	13.5422	0.79965			0.074717	4.4011	16.8111	0.00896803
pc_aa_c38_0	PC aa C38:0	Sloping cosine model	4.437e-08		2.0767	0.0096375	0.18312	3.312	12.6508			0.12567	0.0053872	0.026511	0.2493	0.95227			1.8304	-0.00092139	0.13116	2.8234	10.7844		2.323	0.020196	0.23508	3.8006	14.5173	1.86813e-06
pc_aa_c38_3	PC aa C38:3	Sloping cosine model	9.6659e-05		44.0513	0.24706	3.5717	3.5361	13.507			3.4817	0.11825	0.69336	0.25585	0.97728			37.2272	0.015282	2.2127	3.0347	11.5916		50.8755	0.47884	4.9306	4.0376	15.4225	0.00119696
pc_aa_c38_4	PC aa C38:4	Sloping cosine model	0.0014172		86.6574	0.45401	5.7854	3.5295	13.4819			6.4921	0.2403	1.2611	0.33203	1.2683			73.9329	-0.016976	3.3137	2.8788	10.9961		99.3819	0.92499	8.257	4.1803	15.9677	0.0109151
pc_aa_c38_5	PC aa C38:5	Sloping cosine model	0.00031602		45.1021	0.28268	3.3292	3.4294	13.0995			3.4273	0.13722	0.7346	0.32505	1.2416			38.3845	0.013733	1.8894	2.7924	10.666		51.8196	0.55163	4.769	4.0665	15.533	0.00316798
pc_aa_c38_6	PC aa C38:6	Sloping cosine model	4.2301e-05		53.3756	0.2858	4.4216	3.5806	13.6768			3.1891	0.13737	0.86649	0.24487	0.93532			47.125	0.016547	2.7232	3.1007	11.8436		59.6263	0.55506	6.1199	4.0605	15.5101	0.000556568
pc_aa_c40_2	PC aa C40:2	Sloping cosine model	5.0757e-05		0.22112	0.00030334	0.023818	3.4789	13.2886			0.014451	0.00090445	0.0054661	0.32191	1.2296			0.19279	-0.0014694	0.013104	2.848	10.8786		0.24944	0.0020761	0.034531	4.1099	15.6986	0.000654197
pc_aa_c40_3	PC aa C40:3	Sloping cosine model	1.1106e-06		0.45682	0.0016772	0.044576	3.6125	13.7987			0.026242	0.0014602	0.0082014	0.24596	0.93951			0.40539	-0.0011847	0.028501	3.1304	11.9573		0.50826	0.0045391	0.060651	4.0946	15.6402	2.19188e-05
pc_aa_c40_4	PC aa C40:4	Sloping cosine model	1.4434e-06		3.2325	0.017386	0.3069	3.5028	13.3798			0.29121	0.0093322	0.049806	0.24186	0.92383			2.6617	-0.00090532	0.20928	3.0288	11.5691		3.8033	0.035677	0.40452	3.9769	15.1905	2.60452e-05
pc_aa_c40_5	PC aa C40:5	Sloping cosine model	1.7893e-06		8.6746	0.047693	0.83421	3.4857	13.3142			0.86071	0.025388	0.14206	0.24219	0.9251			6.9876	-0.0020671	0.55577	3.011	11.501		10.3616	0.097454	1.1126	3.9603	15.1274	3.13899e-05
pc_aa_c40_6	PC aa C40:6	Sloping cosine model	6.0382e-07		18.3526	0.095278	1.686	3.5059	13.3916			1.2843	0.0458	0.26018	0.21528	0.82232			15.8354	0.0055103	1.176	3.084	11.7798		20.8699	0.18505	2.1959	3.9279	15.0033	1.31498e-05
pc_aa_c42_0	PC aa C42:0	Sloping cosine model	1.5815e-08		0.43862	0.0024226	0.040737	3.2598	12.4515			0.031431	0.0012131	0.0065698	0.242	0.92439			0.37702	4.4851e-05	0.02786	2.7855	10.6397		0.50023	0.0048003	0.053614	3.7341	14.2633	7.13428e-07
pc_aa_c42_1	PC aa C42:1	Sloping cosine model	2.5451e-06		0.22871	0.00061149	0.020275	3.4825	13.3023			0.013492	0.00069383	0.0035213	0.28597	1.0923			0.20226	-0.00074841	0.013373	2.922	11.1613		0.25515	0.0019714	0.027177	4.043	15.4432	4.2299e-05
pc_aa_c42_2	PC aa C42:2	Sloping cosine model	7.1768e-06		0.17879	0.00084492	0.015351	3.3115	12.6488			0.0094304	0.00054769	0.003147	0.30507	1.1653			0.16031	-0.00022855	0.0091832	2.7135	10.3649		0.19728	0.0019184	0.021519	3.9094	14.9328	0.000105407
pc_aa_c42_4	PC aa C42:4	Sloping cosine model	2.2771e-07		0.18413	0.00045969	0.018344	3.5772	13.6641			0.011509	0.0005413	0.0034491	0.2295	0.87663			0.16157	-0.00060126	0.011583	3.1274	11.9459		0.20669	0.0015206	0.025104	4.0271	15.3822	5.75242e-06
pc_aa_c42_5	PC aa C42:5	Sloping cosine model	1.191e-06		0.27359	0.0012063	0.027051	3.518	13.4376			0.01886	0.00067436	0.004252	0.21681	0.82816			0.23662	-0.00011541	0.018717	3.093	11.8145		0.31055	0.0025281	0.035385	3.9429	15.0608	2.21229e-05
pc_aa_c42_6	PC aa C42:6	Sloping cosine model	0.00017365		0.35882	0.0025094	0.029933	3.1881	12.1778			0.036315	0.0010708	0.0057519	0.29641	1.1322			0.28764	0.0004106	0.01866	2.6072	9.9587		0.42999	0.0046082	0.041207	3.7691	14.397	0.00195837
pc_ae_c30_0	PC ae C30:0	No model
pc_ae_c30_2	PC ae C30:2	No model
pc_ae_c32_1	PC ae C32:1	Sloping cosine model	0.0010699		2.1589	0.013836	0.16824	3.2274	12.3277			0.16107	0.0062034	0.039724	0.33289	1.2715			1.8432	0.0016776	0.090379	2.5749	9.8355		2.4746	0.025995	0.2461	3.8799	14.8199	0.00894227
pc_ae_c32_2	PC ae C32:2	Sloping cosine model	0.00022257		0.55304	0.0042632	0.045982	3.1395	11.9921			0.037172	0.0015306	0.010007	0.3122	1.1925			0.48018	0.0012633	0.026369	2.5276	9.6548		0.62589	0.0072631	0.065595	3.7515	14.3295	0.00238245
pc_ae_c34_0	PC ae C34:0	No model
pc_ae_c34_1	PC ae C34:1	Cosine model	0.00095155	10.8507			0.82696	3.8232	14.6037		0.53202			0.18041	0.20218	0.77227		9.8079			0.47336	3.427	13.09	11.8934			1.1806	4.2195	16.1173	0.00812098
pc_ae_c34_2	PC ae C34:2	Cosine model	0.00018211	10.5872			0.74833	4.0083	15.3106		0.49941			0.15848	0.20366	0.77791		9.6083			0.43772	3.6091	13.7859	11.5661			1.0589	4.4075	16.8353	0.00201775
pc_ae_c34_3	PC ae C34:3	Cosine model	0	5.9347			0.89224	3.9472	15.077		0.37227			0.11395	0.095615	0.36522		5.2051			0.6689	3.7598	14.3612	6.6643			1.1156	4.1346	15.7929	0
pc_ae_c36_0	PC ae C36:0	Sloping cosine model	0.019284		0.83608	0.0043516	0.051433	3.4085	13.0195			0.056453	0.0021469	0.014721	0.37837	1.4453			0.72543	0.0001436	0.02258	2.6669	10.1868		0.94673	0.0085596	0.080285	4.1501	15.8523	0.111732
pc_ae_c36_1	PC ae C36:1	Cosine model	0.0032398	14.4384			1.067	3.9585	15.1202		0.74338			0.24369	0.21324	0.81451		12.9814			0.58936	3.5405	13.5238	15.8955			1.5446	4.3764	16.7167	0.0227345
pc_ae_c36_2	PC ae C36:2	No model
pc_ae_c36_3	PC ae C36:3	Sloping cosine model	0.0014009		6.434	0.0358	0.47233	3.4834	13.3055			0.46114	0.017445	0.11524	0.31592	1.2067			5.5302	0.0016072	0.24647	2.8642	10.9403		7.3379	0.069992	0.6982	4.1026	15.6706	0.0109151
pc_ae_c36_4	PC ae C36:4	Sloping cosine model	8.9646e-08		13.5083	0.060401	1.4153	3.4223	13.0722			0.89024	0.036633	0.22628	0.22319	0.85251			11.7635	-0.0114	0.97174	2.9849	11.4013		15.2532	0.1322	1.8588	3.8597	14.7432	2.696e-06
pc_ae_c36_5	PC ae C36:5	Sloping cosine model	1.5038e-09		8.5434	0.027645	1.0171	3.4764	13.279			0.63497	0.023971	0.16339	0.20472	0.78196			7.2988	-0.019338	0.69682	3.0752	11.7464		9.7879	0.074627	1.3373	3.8777	14.8117	1.05525e-07
pc_ae_c38_0	PC ae C38:0	Cosine model	5.9568e-06	1.5647			0.13645	4.2595	16.2702		0.087363			0.026403	0.17862	0.68228		1.3934			0.084699	3.9094	14.9329	1.7359			0.1882	4.6096	17.6074	8.95721e-05
pc_ae_c38_2	PC ae C38:2	Cosine model	0.00038366	0.97256			0.095881	5.4369	20.7674		0.10085			0.052048	0.29255	1.1175		0.7749			-0.0061324	4.8635	18.5772	1.1702			0.19789	6.0103	22.9577	0.00378595
pc_ae_c38_3	PC ae C38:3	Cosine model	8.896e-05	6.1705			0.55049	4.0113	15.3219		0.3571			0.097573	0.17225	0.65793		5.4705			0.35925	3.6737	14.0323	6.8704			0.74173	4.3489	16.6114	0.00112366
pc_ae_c38_4	PC ae C38:4	Sloping cosine model	0.00011316		10.2852	0.06894	0.82668	3.3076	12.6341			0.69773	0.029644	0.15547	0.29587	1.1301			8.9176	0.010838	0.52195	2.7277	10.4191		11.6528	0.12704	1.1314	3.8875	14.8492	0.00134842
pc_ae_c38_5	PC ae C38:5	Sloping cosine model	5.1584e-08		12.8747	0.056756	1.3322	3.4298	13.101			0.70819	0.03336	0.20814	0.22017	0.84098			11.4867	-0.008629	0.92423	2.9983	11.4527		14.2628	0.12214	1.7401	3.8614	14.7493	2.03612e-06
pc_ae_c38_6	PC ae C38:6	Sloping cosine model	6.0756e-08		4.897	0.023166	0.50678	3.4059	13.0095			0.31106	0.013191	0.080667	0.22623	0.86413			4.2873	-0.0026874	0.34867	2.9625	11.3158		5.5067	0.04902	0.66489	3.8493	14.7031	2.1317e-06
pc_ae_c40_1	PC ae C40:1	Cosine model	0.022307	1.0595			0.059301	4.5559	17.4024		0.062327			0.018014	0.32667	1.2478		0.9373			0.023994	3.9157	14.9567	1.1816			0.094609	5.1962	19.848	0.126919
pc_ae_c40_2	PC ae C40:2	Sloping cosine model	0.013922		1.5673	0.012354	0.085675	3.0575	11.6789			0.091892	0.0045377	0.025798	0.45213	1.727			1.3872	0.0034598	0.035111	2.1714	8.294		1.7474	0.021247	0.13624	3.9437	15.0639	0.0829477
pc_ae_c40_3	PC ae C40:3	Sloping cosine model	0.0006828		1.3178	0.0083041	0.096249	3.287	12.5552			0.063074	0.0037313	0.019414	0.32887	1.2562			1.1941	0.00099078	0.058198	2.6424	10.0931		1.4414	0.015617	0.1343	3.9315	15.0174	0.00634152
pc_ae_c40_4	PC ae C40:4	Sloping cosine model	3.1832e-05		1.8763	0.010124	0.15277	3.4016	12.9931			0.10797	0.0052283	0.029752	0.28957	1.1061			1.6646	-0.00012335	0.094461	2.834	10.8252		2.0879	0.020371	0.21109	3.9691	15.161	0.000437034
pc_ae_c40_5	PC ae C40:5	Sloping cosine model	7.3473e-06		3.1792	0.020109	0.28111	3.3304	12.7213			0.1795	0.0085887	0.047624	0.25824	0.98641			2.8273	0.0032751	0.18777	2.8243	10.7879		3.531	0.036943	0.37446	3.8366	14.6546	0.000105459
pc_ae_c40_6	PC ae C40:6	Sloping cosine model	2.3277e-05		3.0907	0.019526	0.27374	3.365	12.8533			0.17625	0.0086879	0.046531	0.26257	1.0029			2.7452	0.0024982	0.18254	2.8504	10.8875		3.4361	0.036555	0.36494	3.8796	14.8191	0.000326681
pc_ae_c42_1	PC ae C42:1	Cosine model	0.0076656	0.37802			0.026833	3.6557	13.9638		0.018706			0.006869	0.25461	0.97254		0.34135			0.013369	3.1567	12.0576	0.41468			0.040296	4.1547	15.87	0.0494002
pc_ae_c42_2	PC ae C42:2	Sloping cosine model	0.0025837		0.51615	0.0027107	0.031787	3.1703	12.1096			0.039876	0.0015179	0.0087836	0.38817	1.4827			0.43799	-0.00026441	0.014571	2.4095	9.2035		0.5943	0.0056857	0.049002	3.9311	15.0157	0.0185425
pc_ae_c42_3	PC ae C42:3	Cosine model	0.0014115	0.75329			0.04688	3.8715	14.788		0.038263			0.010057	0.24271	0.92709		0.6783			0.027168	3.3958	12.9709	0.82829			0.066592	4.3472	16.6051	0.0109151
pc_ae_c42_4	PC ae C42:4	Sloping cosine model	3.9274e-06		0.71233	0.0032931	0.061806	3.4734	13.2676			0.057253	0.0020456	0.011691	0.26649	1.0179			0.60012	-0.00071624	0.03889	2.9511	11.2725		0.82455	0.0073024	0.084721	3.9958	15.2627	6.20089e-05
pc_ae_c42_5	PC ae C42:5	Sloping cosine model	7.9674e-08		1.4292	0.0072237	0.1323	3.3473	12.7856			0.10099	0.0039285	0.022703	0.23883	0.91228			1.2312	-0.00047611	0.087801	2.8792	10.9976		1.6271	0.014923	0.1768	3.8154	14.5737	2.51591e-06
pc_ae_c44_3	PC ae C44:3	Sloping cosine model	0.015612		0.11358	0.0013627	0.010785	2.4488	9.3537			0.0077046	0.00037792	0.0026774	0.30514	1.1655			0.098477	0.00062198	0.005537	1.8507	7.0693		0.12868	0.0021034	0.016032	3.0469	11.6382	0.0912943
pc_ae_c44_4	PC ae C44:4	Sloping cosine model	5.2014e-06		0.28235	0.0017561	0.024175	3.1894	12.1827			0.021722	0.00080633	0.0050019	0.28038	1.071			0.23977	0.00017573	0.014371	2.6399	10.0836		0.32492	0.0033366	0.033979	3.739	14.2818	8.01208e-05
pc_ae_c44_5	PC ae C44:5	Sloping cosine model	2.1002e-07		1.3918	0.0071071	0.12915	3.4155	13.0461			0.10953	0.0036034	0.021215	0.23701	0.9053			1.1771	4.4578e-05	0.087565	2.9509	11.2717		1.6065	0.01417	0.17073	3.88	14.8205	5.5266e-06
pc_ae_c44_6	PC ae C44:6	Sloping cosine model	5.5097e-08		0.8655	0.0038983	0.081805	3.3362	12.7432			0.060282	0.0024344	0.012509	0.24269	0.927			0.74734	-0.00087304	0.057288	2.8605	10.9263		0.98365	0.0086697	0.10632	3.8118	14.5601	2.04686e-06
sm_oh_c14_1	SM (OH) C14:1	Sloping cosine model	0.012766		6.4187	0.046044	0.39581	2.9899	11.4206			0.30424	0.017492	0.088699	0.37826	1.4449			5.8224	0.011759	0.22196	2.2485	8.5887		7.015	0.08033	0.56966	3.7313	14.2525	0.077523
sm_oh_c16_1	SM (OH) C16:1	Sloping cosine model	0.0046878		4.2099	0.03126	0.27756	2.9766	11.3696			0.21827	0.01087	0.057336	0.34155	1.3046			3.7821	0.0099548	0.16518	2.3071	8.8125		4.6377	0.052566	0.38994	3.646	13.9267	0.0321803
sm_oh_c22_1	SM (OH) C22:1	Sloping cosine model	0.015019		35.4033	0.21852	2.0868	2.91	11.1152			2.4285	0.08564	0.47564	0.36169	1.3815			30.6434	0.050665	1.1546	2.2011	8.4074		40.1632	0.38638	3.0191	3.6189	13.8231	0.0886474
sm_oh_c22_2	SM (OH) C22:2	Sloping cosine model	0.0054531		38.3838	0.27378	2.499	3.0232	11.5479			2.344	0.1015	0.53054	0.35108	1.341			33.7895	0.074842	1.4592	2.3351	8.9195		42.9781	0.47273	3.5389	3.7114	14.1764	0.0366374
sm_oh_c24_1	SM (OH) C24:1	Sloping cosine model	0.00042413		1.886	0.010849	0.128	2.8041	10.7108			0.15775	0.0043019	0.02528	0.30003	1.146			1.5768	0.0024174	0.078448	2.216	8.4646		2.1952	0.019281	0.17754	3.3921	12.957	0.00412092
sm_c16_0	SM C16:0	Sloping cosine model	0.00022987		148.391	0.74593	10.6654	3.2753	12.5107			8.0475	0.35293	2.0416	0.29741	1.136			132.618	0.054193	6.6639	2.6924	10.2841		164.164	1.4377	14.6669	3.8582	14.7373	0.00241958
sm_c16_1	SM C16:1	Sloping cosine model	9.9184e-05		20.1783	0.10073	1.5377	3.2357	12.3594			1.3829	0.049001	0.29728	0.29944	1.1438			17.4677	0.0046905	0.95502	2.6488	10.1176		22.8888	0.19677	2.1204	3.8226	14.6012	0.00120461
sm_c18_0	SM C18:0	Sloping cosine model	0.0070038		33.9771	0.19583	2.1685	3.2537	12.4281			1.7957	0.083604	0.46136	0.349	1.3331			30.4575	0.031962	1.2642	2.5696	9.8153		37.4968	0.35969	3.0728	3.9377	15.0409	0.0456006
sm_c18_1	SM C18:1	Sloping cosine model	0.0024492		14.4769	0.090694	1.022	3.182	12.1544			0.92564	0.037773	0.20174	0.33219	1.2689			12.6626	0.016659	0.62658	2.5309	9.6674		16.2911	0.16473	1.4174	3.8331	14.6413	0.0177793
sm_c20_2	SM C20:2	Cosine model	0.0087851	0.58495			0.041798	3.7606	14.3646		0.031811			0.010275	0.23254	0.88823		0.5226			0.021659	3.3049	12.6237	0.6473			0.061937	4.2164	16.1056	0.0549331
sm_c24_0	SM C24:0	Sloping cosine model	0.0012107		37.5961	0.16174	2.2746	3.204	12.2385			3.0763	0.089162	0.56518	0.34006	1.2989			31.5666	-0.013019	1.1668	2.5375	9.6926		43.6256	0.3365	3.3823	3.8705	14.7844	0.00967873
sm_c24_1	SM C24:1	Sloping cosine model	0.0023172		173.49	0.85317	11.8138	3.3306	12.722			10.704	0.43304	2.583	0.32396	1.2374			152.51	0.0044169	6.7511	2.6956	10.2966		194.47	1.7019	16.8764	3.9656	15.1474	0.0170166
sm_c26_0	SM C26:0	Sloping cosine model	0.021545		0.31118	0.0016821	0.020499	3.1635	12.0836			0.031134	0.00093935	0.0050109	0.3912	1.4943			0.25016	-0.00015897	0.010677	2.3967	9.1549		0.3722	0.0035233	0.03032	3.9302	15.0124	0.123698
sm_c26_1	SM C26:1	Sloping cosine model	0.0099672		0.56859	0.0027271	0.034933	3.2408	12.3788			0.041429	0.0014927	0.0097019	0.37543	1.434			0.48739	-0.00019866	0.015918	2.5049	9.568		0.64979	0.0056529	0.053949	3.9766	15.1895	0.0611146

## Sheet: Female Metabolite Classificatio
Metabolite	Full metabolite name	Metabolite class	Meal-associated Cohens d (1h)	Meal-associated Cohens d (3h)	Meal-associated	Time-of-day z-score	Time-of-day-associated	Classification
adma	Asymmetric dimethylarginine	Amino Acids and their Derivatives	-0.0621226	-0.171698	FALSE		FALSE	Neither
ala	Alanine	Amino Acids and their Derivatives	1.44918	1.34116	TRUE	0.343663	FALSE	Meal-responsive
alpha_aaa	alpha-Aminoadipic acid	Amino Acids and their Derivatives	0.0323177	0.0149194	FALSE	0.211267	TRUE	Time-of-day-responsive
arg	Arginine	Amino Acids and their Derivatives	1.48182	1.00061	TRUE		FALSE	Meal-responsive
asn	Asparagine	Amino Acids and their Derivatives	1.74298	1.36115	TRUE	0.57334	TRUE	Both
c0	Carnitine	Acylcarnitine	-0.160518	0.473423	FALSE	0.303849	TRUE	Time-of-day-responsive
c14_1	Tetradecenoylcarnitine	Acylcarnitine	-0.10924	-0.830693	TRUE	0.471196	TRUE	Both
c16	Hexadecanoylcarnitine	Acylcarnitine	0.286216	-1.3399	TRUE	0.386441	TRUE	Both
c18	Octadecanoylcarnitine	Acylcarnitine	0.452907	-0.333352	FALSE		FALSE	Neither
c18_1	Octadecenoylcarnitine	Acylcarnitine	0.32089	-1.96105	TRUE	0.452186	TRUE	Both
c18_2	Octadecadienylcarnitine	Acylcarnitine	0.103341	-1.2026	TRUE	0.563215	TRUE	Both
c2	Acetylcarnitine	Acylcarnitine	0.0919445	-1.48501	TRUE	0.368007	FALSE	Meal-responsive
c3	Propionylcarnitine	Acylcarnitine	0.437388	0.829757	TRUE		FALSE	Meal-responsive
c4	Butyrylcarnitine	Acylcarnitine	-0.460664	0.209694	FALSE	0.26916	TRUE	Time-of-day-responsive
c5	Valerylcarnitine	Acylcarnitine	0.0464663	0.25742	FALSE	0.404618	TRUE	Time-of-day-responsive
cit	Citrulline	Amino Acids and their Derivatives	-0.965253	0.105806	TRUE	0.327979	TRUE	Both
gln	Glutamine	Amino Acids and their Derivatives	0.558018	-0.295059	TRUE	0.283562	TRUE	Both
glu	Glutamate	Amino Acids and their Derivatives	0.389557	0.371747	FALSE	0.746416	TRUE	Time-of-day-responsive
gly	Glycine	Amino Acids and their Derivatives	0.26724	0.643421	TRUE	0.375128	TRUE	Both
his	Histidine	Amino Acids and their Derivatives	0.90206	0.318459	TRUE	0.245165	FALSE	Meal-responsive
ile	Isoleucine	Amino Acids and their Derivatives	2.17353	0.180205	TRUE	0.309727	FALSE	Meal-responsive
kynurenine	Kynurenine	Amino Acids and their Derivatives	0.575727	0.467602	TRUE		FALSE	Meal-responsive
leu	Leucine	Amino Acids and their Derivatives	1.94875	0.093457	TRUE	0.193706	FALSE	Meal-responsive
lys	Lysine	Amino Acids and their Derivatives	1.69288	0.75784	TRUE		FALSE	Meal-responsive
lyso_pc_a_c16_0	lysoPC a C16:0	Lysophosphatidylcholines	0.455203	0.318243	FALSE	0.646049	TRUE	Time-of-day-responsive
lyso_pc_a_c16_1	lysoPC a C16:1	Lysophosphatidylcholines	0.345371	0.548056	TRUE	0.627801	TRUE	Both
lyso_pc_a_c17_0	lysoPC a C17:0	Lysophosphatidylcholines	0.337837	0.0499937	FALSE	0.422195	TRUE	Time-of-day-responsive
lyso_pc_a_c18_0	lysoPC a C18:0	Lysophosphatidylcholines	0.224152	-0.0385711	FALSE	0.417393	TRUE	Time-of-day-responsive
lyso_pc_a_c18_1	lysoPC a C18:1	Lysophosphatidylcholines	0.22476	0.004356	FALSE	0.696357	TRUE	Time-of-day-responsive
lyso_pc_a_c18_2	lysoPC a C18:2	Lysophosphatidylcholines	0.587215	0.555719	TRUE	0.954821	TRUE	Both
lyso_pc_a_c20_3	lysoPC a C20:3	Lysophosphatidylcholines	0.306458	0.0898627	FALSE	0.640112	TRUE	Time-of-day-responsive
lyso_pc_a_c20_4	lysoPC a C20:4	Lysophosphatidylcholines	0.115074	-0.174658	FALSE	0.668421	TRUE	Time-of-day-responsive
lyso_pc_a_c24_0	lysoPC a C24:0	Lysophosphatidylcholines	0.0123605	-0.0972893	FALSE		FALSE	Neither
lyso_pc_a_c26_0	lysoPC a C26:0	Lysophosphatidylcholines	-0.127501	-0.0352319	FALSE		FALSE	Neither
lyso_pc_a_c26_1	lysoPC a C26:1	Lysophosphatidylcholines	-0.0553105	-0.0871956	FALSE		FALSE	Neither
lyso_pc_a_c28_0	lysoPC a C28:0	Lysophosphatidylcholines	-0.165815	-0.123867	FALSE		FALSE	Neither
lyso_pc_a_c28_1	lysoPC a C28:1	Lysophosphatidylcholines	-0.00656777	-0.075835	FALSE		FALSE	Neither
met	Methionine	Amino Acids and their Derivatives	2.27633	1.11579	TRUE	0.315051	FALSE	Meal-responsive
orn	Ornithine	Amino Acids and their Derivatives	0.875598	0.96356	TRUE		FALSE	Meal-responsive
pc_aa_c28_1	PC aa C28:1	Phosphatidylcholines	0.108409	-0.201004	FALSE	0.167329	FALSE	Neither
pc_aa_c30_0	PC aa C30:0	Phosphatidylcholines	-0.182825	-0.547083	TRUE	0.188663	TRUE	Both
pc_aa_c32_0	PC aa C32:0	Phosphatidylcholines	-0.095948	-0.201584	FALSE		FALSE	Neither
pc_aa_c32_1	PC aa C32:1	Phosphatidylcholines	0.191647	-0.326005	FALSE	0.229792	TRUE	Time-of-day-responsive
pc_aa_c32_3	PC aa C32:3	Phosphatidylcholines	-0.0152511	-0.274233	FALSE	0.137593	FALSE	Neither
pc_aa_c34_1	PC aa C34:1	Phosphatidylcholines	0.0483144	-0.0420539	FALSE		FALSE	Neither
pc_aa_c34_2	PC aa C34:2	Phosphatidylcholines	0.0372727	0.037862	FALSE		FALSE	Neither
pc_aa_c34_3	PC aa C34:3	Phosphatidylcholines	0.303598	-0.16357	FALSE	0.16863	TRUE	Time-of-day-responsive
pc_aa_c34_4	PC aa C34:4	Phosphatidylcholines	-0.0189565	-0.25059	FALSE	0.0909536	TRUE	Time-of-day-responsive
pc_aa_c36_0	PC aa C36:0	Phosphatidylcholines	-0.145037	0.00481282	FALSE		FALSE	Neither
pc_aa_c36_1	PC aa C36:1	Phosphatidylcholines	0.151888	-0.145261	FALSE		FALSE	Neither
pc_aa_c36_2	PC aa C36:2	Phosphatidylcholines	0.0370324	-0.0380071	FALSE		FALSE	Neither
pc_aa_c36_3	PC aa C36:3	Phosphatidylcholines	0.221372	-0.126881	FALSE		FALSE	Neither
pc_aa_c36_4	PC aa C36:4	Phosphatidylcholines	0.10036	-0.0526768	FALSE		FALSE	Neither
pc_aa_c36_5	PC aa C36:5	Phosphatidylcholines	0.102965	-0.216878	FALSE	0.123237	TRUE	Time-of-day-responsive
pc_aa_c36_6	PC aa C36:6	Phosphatidylcholines	0.00894454	-0.26408	FALSE	0.113026	TRUE	Time-of-day-responsive
pc_aa_c38_0	PC aa C38:0	Phosphatidylcholines	-0.262623	-0.251529	FALSE	0.212236	TRUE	Time-of-day-responsive
pc_aa_c38_3	PC aa C38:3	Phosphatidylcholines	0.0198336	-0.103606	FALSE	0.179414	TRUE	Time-of-day-responsive
pc_aa_c38_4	PC aa C38:4	Phosphatidylcholines	0.292619	-0.0878067	FALSE	0.184745	TRUE	Time-of-day-responsive
pc_aa_c38_5	PC aa C38:5	Phosphatidylcholines	-0.0032547	-0.17137	FALSE	0.211203	TRUE	Time-of-day-responsive
pc_aa_c38_6	PC aa C38:6	Phosphatidylcholines	0.229014	-0.106167	FALSE	0.175821	TRUE	Time-of-day-responsive
pc_aa_c40_2	PC aa C40:2	Phosphatidylcholines	-0.0776301	0.02961	FALSE		FALSE	Neither
pc_aa_c40_3	PC aa C40:3	Phosphatidylcholines	-0.0690262	-0.377929	FALSE	0.339707	TRUE	Time-of-day-responsive
pc_aa_c40_4	PC aa C40:4	Phosphatidylcholines	0.076455	0.00289025	FALSE	0.20132	TRUE	Time-of-day-responsive
pc_aa_c40_5	PC aa C40:5	Phosphatidylcholines	-0.0795188	-0.233723	FALSE	0.183054	TRUE	Time-of-day-responsive
pc_aa_c40_6	PC aa C40:6	Phosphatidylcholines	0.318199	-0.124372	FALSE	0.174781	TRUE	Time-of-day-responsive
pc_aa_c42_0	PC aa C42:0	Phosphatidylcholines	-0.109299	-0.143684	FALSE	0.245872	TRUE	Time-of-day-responsive
pc_aa_c42_1	PC aa C42:1	Phosphatidylcholines	-0.060087	-0.325177	FALSE	0.217593	FALSE	Neither
pc_aa_c42_2	PC aa C42:2	Phosphatidylcholines	-0.0123502	-0.21502	FALSE	0.36499	TRUE	Time-of-day-responsive
pc_aa_c42_4	PC aa C42:4	Phosphatidylcholines	-0.0514375	-0.352979	FALSE	0.319892	TRUE	Time-of-day-responsive
pc_aa_c42_5	PC aa C42:5	Phosphatidylcholines	-0.0247505	-0.190464	FALSE	0.314759	TRUE	Time-of-day-responsive
pc_aa_c42_6	PC aa C42:6	Phosphatidylcholines	0.0576265	-0.11132	FALSE	0.203361	FALSE	Neither
pc_ae_c30_0	PC ae C30:0	Phosphatidylcholines	-0.240953	-0.332399	FALSE	0.126299	TRUE	Time-of-day-responsive
pc_ae_c30_2	PC ae C30:2	Phosphatidylcholines	-0.0652865	-0.0103573	FALSE		FALSE	Neither
pc_ae_c32_1	PC ae C32:1	Phosphatidylcholines	0.096672	-0.268693	FALSE	0.239542	TRUE	Time-of-day-responsive
pc_ae_c32_2	PC ae C32:2	Phosphatidylcholines	-0.105229	-0.199647	FALSE	0.334352	TRUE	Time-of-day-responsive
pc_ae_c34_0	PC ae C34:0	Phosphatidylcholines	-0.240178	-0.549679	TRUE	0.173182	FALSE	Meal-responsive
pc_ae_c34_1	PC ae C34:1	Phosphatidylcholines	0.171584	-0.335362	FALSE	0.299073	TRUE	Time-of-day-responsive
pc_ae_c34_2	PC ae C34:2	Phosphatidylcholines	-0.0882176	-0.399642	FALSE	0.249407	TRUE	Time-of-day-responsive
pc_ae_c34_3	PC ae C34:3	Phosphatidylcholines	-0.0135441	-0.42293	FALSE	0.40852	TRUE	Time-of-day-responsive
pc_ae_c36_0	PC ae C36:0	Phosphatidylcholines	-0.0654471	-0.0835657	FALSE	0.301835	FALSE	Neither
pc_ae_c36_1	PC ae C36:1	Phosphatidylcholines	0.215357	-0.282182	FALSE	0.336452	TRUE	Time-of-day-responsive
pc_ae_c36_2	PC ae C36:2	Phosphatidylcholines	0.138026	-0.134487	FALSE	0.176046	FALSE	Neither
pc_ae_c36_3	PC ae C36:3	Phosphatidylcholines	0.114403	-0.378825	FALSE	0.21623	TRUE	Time-of-day-responsive
pc_ae_c36_4	PC ae C36:4	Phosphatidylcholines	0.0693444	-0.348885	FALSE	0.216635	TRUE	Time-of-day-responsive
pc_ae_c36_5	PC ae C36:5	Phosphatidylcholines	-0.0399986	-0.387655	FALSE	0.205798	TRUE	Time-of-day-responsive
pc_ae_c38_0	PC ae C38:0	Phosphatidylcholines	0.222336	0.0438936	FALSE	0.192358	TRUE	Time-of-day-responsive
pc_ae_c38_2	PC ae C38:2	Phosphatidylcholines	-0.0588499	-0.259786	FALSE		FALSE	Neither
pc_ae_c38_3	PC ae C38:3	Phosphatidylcholines	0.126443	-0.135339	FALSE	0.212046	TRUE	Time-of-day-responsive
pc_ae_c38_4	PC ae C38:4	Phosphatidylcholines	0.144166	-0.15682	FALSE	0.236424	TRUE	Time-of-day-responsive
pc_ae_c38_5	PC ae C38:5	Phosphatidylcholines	0.0676597	-0.286001	FALSE	0.250724	TRUE	Time-of-day-responsive
pc_ae_c38_6	PC ae C38:6	Phosphatidylcholines	0.105132	-0.320452	FALSE	0.188241	TRUE	Time-of-day-responsive
pc_ae_c40_1	PC ae C40:1	Phosphatidylcholines	-0.0612226	-0.107521	FALSE		FALSE	Neither
pc_ae_c40_2	PC ae C40:2	Phosphatidylcholines	0.148232	-0.22168	FALSE	0.239217	TRUE	Time-of-day-responsive
pc_ae_c40_3	PC ae C40:3	Phosphatidylcholines	0.00601178	-0.0905345	FALSE	0.250672	TRUE	Time-of-day-responsive
pc_ae_c40_4	PC ae C40:4	Phosphatidylcholines	0.0721885	-0.138073	FALSE	0.222892	TRUE	Time-of-day-responsive
pc_ae_c40_5	PC ae C40:5	Phosphatidylcholines	-0.144382	-0.122844	FALSE	0.254664	TRUE	Time-of-day-responsive
pc_ae_c40_6	PC ae C40:6	Phosphatidylcholines	-0.00756138	-0.198134	FALSE	0.270466	TRUE	Time-of-day-responsive
pc_ae_c42_1	PC ae C42:1	Phosphatidylcholines	0.118235	0.027582	FALSE		FALSE	Neither
pc_ae_c42_2	PC ae C42:2	Phosphatidylcholines	-0.243038	-0.267462	FALSE	0.205639	FALSE	Neither
pc_ae_c42_3	PC ae C42:3	Phosphatidylcholines	-0.133353	-0.184011	FALSE		FALSE	Neither
pc_ae_c42_4	PC ae C42:4	Phosphatidylcholines	-0.105814	-0.255629	FALSE	0.196249	FALSE	Neither
pc_ae_c42_5	PC ae C42:5	Phosphatidylcholines	0.0240813	-0.209174	FALSE	0.251571	TRUE	Time-of-day-responsive
pc_ae_c44_3	PC ae C44:3	Phosphatidylcholines	0.0466975	-0.312477	FALSE		FALSE	Neither
pc_ae_c44_4	PC ae C44:4	Phosphatidylcholines	-0.257005	-0.337968	FALSE	0.213692	FALSE	Neither
pc_ae_c44_5	PC ae C44:5	Phosphatidylcholines	0.0587741	-0.230696	FALSE	0.257282	TRUE	Time-of-day-responsive
pc_ae_c44_6	PC ae C44:6	Phosphatidylcholines	-0.109745	-0.278179	FALSE	0.250471	FALSE	Neither
phe	Phenylalanine	Amino Acids and their Derivatives	1.66704	1.6646	TRUE	0.663328	TRUE	Both
pro	Proline	Amino Acids and their Derivatives	1.88917	1.86193	TRUE	0.482269	TRUE	Both
sdma	Symmetric dimethylarginine	Amino Acids and their Derivatives	0.101161	-0.46222	FALSE	0.472155	TRUE	Time-of-day-responsive
serotonin	Serotonin	Amino Acids and their Derivatives	-0.526927	-0.211207	TRUE		FALSE	Meal-responsive
sm_c16_0	SM C16:0	Sphingomyelins	-0.0477842	-0.173062	FALSE	0.333264	TRUE	Time-of-day-responsive
sm_c16_1	SM C16:1	Sphingomyelins	-0.20899	-0.349447	FALSE	0.221865	TRUE	Time-of-day-responsive
sm_c18_0	SM C18:0	Sphingomyelins	0.0422652	-0.180925	FALSE	0.329578	TRUE	Time-of-day-responsive
sm_c18_1	SM C18:1	Sphingomyelins	0.044867	-0.239359	FALSE	0.277651	TRUE	Time-of-day-responsive
sm_c20_2	SM C20:2	Sphingomyelins	0.161322	0.00100417	FALSE	0.267969	FALSE	Neither
sm_c24_0	SM C24:0	Sphingomyelins	-0.0590092	-0.215653	FALSE	0.23801	TRUE	Time-of-day-responsive
sm_c24_1	SM C24:1	Sphingomyelins	-0.0816384	-0.188503	FALSE	0.269722	TRUE	Time-of-day-responsive
sm_c26_0	SM C26:0	Sphingomyelins	-0.10457	-0.449938	FALSE		FALSE	Neither
sm_c26_1	SM C26:1	Sphingomyelins	-0.126979	-0.169817	FALSE	0.230455	TRUE	Time-of-day-responsive
sm_oh_c14_1	SM (OH) C14:1	Sphingomyelins	-0.120482	-0.318378	FALSE	0.215871	TRUE	Time-of-day-responsive
sm_oh_c16_1	SM (OH) C16:1	Sphingomyelins	-0.0118822	-0.190789	FALSE	0.262537	TRUE	Time-of-day-responsive
sm_oh_c22_1	SM (OH) C22:1	Sphingomyelins	-0.0855437	-0.202004	FALSE	0.233624	TRUE	Time-of-day-responsive
sm_oh_c22_2	SM (OH) C22:2	Sphingomyelins	-0.0320903	-0.117736	FALSE	0.271052	TRUE	Time-of-day-responsive
sm_oh_c24_1	SM (OH) C24:1	Sphingomyelins	-0.0584005	-0.153306	FALSE	0.227652	FALSE	Neither
t4_oh_pro	trans-4-Hydroxyproline	Amino Acids and their Derivatives	0.24358	-0.563082	TRUE	0.927034	TRUE	Both
taurine	Taurine	Amino Acids and their Derivatives	-0.294944	-0.0207716	FALSE	0.317642	FALSE	Neither
thr	Threonine	Amino Acids and their Derivatives	1.82908	0.426164	TRUE	0.148984	TRUE	Both
trp	Tryptophan	Amino Acids and their Derivatives	1.07929	0.816327	TRUE	0.510114	TRUE	Both
tyr	Tyrosine	Amino Acids and their Derivatives	1.80872	0.708995	TRUE	0.373629	TRUE	Both
val	Valine	Amino Acids and their Derivatives	1.60981	0.318399	TRUE		FALSE	Meal-responsive

## Sheet: Male Metabolite Classificatio
Metabolite	Full metabolite name	Metabolite class	Meal-associated Cohens d (1h)	Meal-associated Cohens d (3h)	Meal-associated	Time-of-day z-score	Time-of-day-associated	Classification
adma	Asymmetric dimethylarginine	Amino Acids and their Derivatives	0.347422	0.321097	FALSE		FALSE	Neither
ala	Alanine	Amino Acids and their Derivatives	1.64095	1.0255	TRUE	0.394338	TRUE	Both
alpha_aaa	alpha-Aminoadipic acid	Amino Acids and their Derivatives	0.0579496	-0.0605231	FALSE	0.294359	TRUE	Time-of-day-responsive
arg	Arginine	Amino Acids and their Derivatives	1.33117	1.19355	TRUE	0.273956	TRUE	Both
asn	Asparagine	Amino Acids and their Derivatives	1.53633	1.06449	TRUE	0.315476	TRUE	Both
asp	Aspartate	Amino Acids and their Derivatives	0.286457	0.482311	FALSE	0.423245	TRUE	Time-of-day-responsive
c0	Carnitine	Acylcarnitine	-0.128279	0.257763	FALSE	0.330899	FALSE	Neither
c14_1	Tetradecenoylcarnitine	Acylcarnitine	-0.336054	-0.452158	FALSE	0.394279	TRUE	Time-of-day-responsive
c16	Hexadecanoylcarnitine	Acylcarnitine	-0.0807073	-0.191304	FALSE	0.433966	TRUE	Time-of-day-responsive
c16_oh	Hydroxyhexadecanoylcarnitine	Acylcarnitine	0.251573	0.144858	FALSE		FALSE	Neither
c18	Octadecanoylcarnitine	Acylcarnitine	-0.00326412	0.153027	FALSE	0.350591	FALSE	Neither
c18_1	Octadecenoylcarnitine	Acylcarnitine	-0.171572	-0.71239	TRUE	0.725103	TRUE	Both
c18_2	Octadecadienylcarnitine	Acylcarnitine	-0.0351702	-0.476122	FALSE	0.634845	TRUE	Time-of-day-responsive
c2	Acetylcarnitine	Acylcarnitine	0.199743	-0.387496	FALSE	0.442119	TRUE	Time-of-day-responsive
c3	Propionylcarnitine	Acylcarnitine	0.121735	1.1688	TRUE	0.395925	TRUE	Both
c3_dc_c4_oh	Hydroxybutyrylcarnitine / Malonylcarnitine	Acylcarnitine	0.383829	0.290286	FALSE	0.577674	TRUE	Time-of-day-responsive
c4	Butyrylcarnitine	Acylcarnitine	-0.275615	0.350516	FALSE	0.433757	TRUE	Time-of-day-responsive
c5	Valerylcarnitine	Acylcarnitine	0.322887	0.200836	FALSE	0.187848	TRUE	Time-of-day-responsive
c5_dc_c6_oh	Glutarylcarnitine / Hydroxyhexanoylcarnitine	Acylcarnitine	0.0215149	0.0152952	FALSE		FALSE	Neither
c5_oh_c3_dc_m	Hydroxyvalerylcarnitine / Methylmalonylcarnitine	Acylcarnitine	-0.117772	-0.0244973	FALSE		FALSE	Neither
c7_dc	Pimeloylcarnitine	Acylcarnitine	0.0923262	-0.683744	TRUE	0.603877	TRUE	Both
cit	Citrulline	Amino Acids and their Derivatives	-0.506839	0.479624	TRUE		FALSE	Meal-responsive
creatinine	Creatinine	Amino Acids and their Derivatives	-0.128681	0.171302	FALSE		FALSE	Neither
dopa	Dihydroxyphenylalanine	Amino Acids and their Derivatives	0.0745148	-0.163419	FALSE		FALSE	Neither
gln	Glutamine	Amino Acids and their Derivatives	0.511982	0.306288	TRUE	0.269951	TRUE	Both
glu	Glutamate	Amino Acids and their Derivatives	0.332929	0.672264	TRUE	0.773757	TRUE	Both
gly	Glycine	Amino Acids and their Derivatives	0.378696	0.723376	TRUE	0.352281	FALSE	Meal-responsive
his	Histidine	Amino Acids and their Derivatives	0.986384	0.739991	TRUE		FALSE	Meal-responsive
ile	Isoleucine	Amino Acids and their Derivatives	1.74514	0.505527	TRUE	0.693865	TRUE	Both
kynurenine	Kynurenine	Amino Acids and their Derivatives	-0.0499181	0.328886	FALSE	0.209028	TRUE	Time-of-day-responsive
leu	Leucine	Amino Acids and their Derivatives	1.55206	0.577718	TRUE	0.577256	TRUE	Both
lys	Lysine	Amino Acids and their Derivatives	1.30927	0.568121	TRUE		FALSE	Meal-responsive
lyso_pc_a_c16_0	lysoPC a C16:0	Lysophosphatidylcholines	0.100188	0.508652	TRUE	0.26147	TRUE	Both
lyso_pc_a_c16_1	lysoPC a C16:1	Lysophosphatidylcholines	-0.00426564	0.665601	TRUE	0.194035	TRUE	Both
lyso_pc_a_c17_0	lysoPC a C17:0	Lysophosphatidylcholines	0.125574	0.74775	TRUE	0.209207	FALSE	Meal-responsive
lyso_pc_a_c18_0	lysoPC a C18:0	Lysophosphatidylcholines	-0.00311761	0.435725	FALSE	0.290257	TRUE	Time-of-day-responsive
lyso_pc_a_c18_1	lysoPC a C18:1	Lysophosphatidylcholines	-0.105175	0.380424	FALSE	0.187743	FALSE	Neither
lyso_pc_a_c18_2	lysoPC a C18:2	Lysophosphatidylcholines	-0.114939	0.392083	FALSE	0.297919	TRUE	Time-of-day-responsive
lyso_pc_a_c20_3	lysoPC a C20:3	Lysophosphatidylcholines	-0.201758	-0.0135336	FALSE	0.280213	TRUE	Time-of-day-responsive
lyso_pc_a_c20_4	lysoPC a C20:4	Lysophosphatidylcholines	-0.274518	-0.0405745	FALSE	0.207513	TRUE	Time-of-day-responsive
lyso_pc_a_c24_0	lysoPC a C24:0	Lysophosphatidylcholines	-0.33346	-0.0363116	FALSE	0.228496	FALSE	Neither
lyso_pc_a_c26_0	lysoPC a C26:0	Lysophosphatidylcholines	-0.424581	-0.129093	FALSE		FALSE	Neither
lyso_pc_a_c26_1	lysoPC a C26:1	Lysophosphatidylcholines	-0.321308	-0.00476211	FALSE		FALSE	Neither
lyso_pc_a_c28_0	lysoPC a C28:0	Lysophosphatidylcholines	-0.403008	-0.00545051	FALSE		FALSE	Neither
lyso_pc_a_c28_1	lysoPC a C28:1	Lysophosphatidylcholines	-0.40701	0.0408172	FALSE	0.320726	FALSE	Neither
met	Methionine	Amino Acids and their Derivatives	1.7098	0.88554	TRUE	0.275282	FALSE	Meal-responsive
orn	Ornithine	Amino Acids and their Derivatives	0.225911	0.63236	TRUE	0.262618	TRUE	Both
pc_aa_c24_0	PC aa C24:0	Phosphatidylcholines	-0.360228	0.0958063	FALSE		FALSE	Neither
pc_aa_c28_1	PC aa C28:1	Phosphatidylcholines	-0.113879	0.71056	TRUE	0.327903	TRUE	Both
pc_aa_c30_0	PC aa C30:0	Phosphatidylcholines	-0.251737	0.349154	FALSE	0.465193	TRUE	Time-of-day-responsive
pc_aa_c32_0	PC aa C32:0	Phosphatidylcholines	-0.100284	0.497343	FALSE	0.358057	TRUE	Time-of-day-responsive
pc_aa_c32_1	PC aa C32:1	Phosphatidylcholines	0.00237488	0.399389	FALSE		FALSE	Neither
pc_aa_c32_3	PC aa C32:3	Phosphatidylcholines	-0.141231	0.39424	FALSE		FALSE	Neither
pc_aa_c34_1	PC aa C34:1	Phosphatidylcholines	0.106415	0.607796	TRUE	0.180771	TRUE	Both
pc_aa_c34_2	PC aa C34:2	Phosphatidylcholines	0.124487	0.454425	FALSE		FALSE	Neither
pc_aa_c34_3	PC aa C34:3	Phosphatidylcholines	-0.0310635	0.450075	FALSE	0.166796	FALSE	Neither
pc_aa_c34_4	PC aa C34:4	Phosphatidylcholines	-0.0676583	0.400941	FALSE		FALSE	Neither
pc_aa_c36_0	PC aa C36:0	Phosphatidylcholines	0.209909	0.0474378	FALSE		FALSE	Neither
pc_aa_c36_1	PC aa C36:1	Phosphatidylcholines	-0.142941	0.368547	FALSE	0.293726	TRUE	Time-of-day-responsive
pc_aa_c36_2	PC aa C36:2	Phosphatidylcholines	0.130405	0.511231	TRUE	0.200578	TRUE	Both
pc_aa_c36_3	PC aa C36:3	Phosphatidylcholines	-0.0581069	0.483165	FALSE	0.275629	TRUE	Time-of-day-responsive
pc_aa_c36_4	PC aa C36:4	Phosphatidylcholines	-0.0372678	0.443413	FALSE	0.368516	TRUE	Time-of-day-responsive
pc_aa_c36_5	PC aa C36:5	Phosphatidylcholines	-0.00420645	0.545653	TRUE	0.247966	TRUE	Both
pc_aa_c36_6	PC aa C36:6	Phosphatidylcholines	-0.0332347	0.556767	TRUE	0.2448	TRUE	Both
pc_aa_c38_0	PC aa C38:0	Phosphatidylcholines	-0.178112	0.291481	FALSE	0.41114	TRUE	Time-of-day-responsive
pc_aa_c38_3	PC aa C38:3	Phosphatidylcholines	-0.0290127	0.481919	FALSE	0.281346	TRUE	Time-of-day-responsive
pc_aa_c38_4	PC aa C38:4	Phosphatidylcholines	-0.104949	0.346287	FALSE	0.239618	TRUE	Time-of-day-responsive
pc_aa_c38_5	PC aa C38:5	Phosphatidylcholines	-0.0730024	0.380886	FALSE	0.252275	TRUE	Time-of-day-responsive
pc_aa_c38_6	PC aa C38:6	Phosphatidylcholines	-0.0387514	0.403083	FALSE	0.374373	TRUE	Time-of-day-responsive
pc_aa_c40_2	PC aa C40:2	Phosphatidylcholines	-0.191049	0.221491	FALSE	0.396813	TRUE	Time-of-day-responsive
pc_aa_c40_3	PC aa C40:3	Phosphatidylcholines	-0.161717	0.305862	FALSE	0.418633	TRUE	Time-of-day-responsive
pc_aa_c40_4	PC aa C40:4	Phosphatidylcholines	-0.0858243	0.399494	FALSE	0.29699	TRUE	Time-of-day-responsive
pc_aa_c40_5	PC aa C40:5	Phosphatidylcholines	-0.0304087	0.409163	FALSE	0.271888	TRUE	Time-of-day-responsive
pc_aa_c40_6	PC aa C40:6	Phosphatidylcholines	-0.132692	0.376549	FALSE	0.376221	TRUE	Time-of-day-responsive
pc_aa_c42_0	PC aa C42:0	Phosphatidylcholines	-0.0802951	0.326454	FALSE	0.3743	TRUE	Time-of-day-responsive
pc_aa_c42_1	PC aa C42:1	Phosphatidylcholines	-0.180458	0.455005	FALSE	0.411784	TRUE	Time-of-day-responsive
pc_aa_c42_2	PC aa C42:2	Phosphatidylcholines	-0.194182	0.294595	FALSE	0.407282	TRUE	Time-of-day-responsive
pc_aa_c42_4	PC aa C42:4	Phosphatidylcholines	-0.0721315	0.217452	FALSE	0.436895	TRUE	Time-of-day-responsive
pc_aa_c42_5	PC aa C42:5	Phosphatidylcholines	-0.192796	0.723891	TRUE	0.380035	TRUE	Both
pc_aa_c42_6	PC aa C42:6	Phosphatidylcholines	-0.178421	0.412002	FALSE	0.240873	TRUE	Time-of-day-responsive
pc_ae_c30_0	PC ae C30:0	Phosphatidylcholines	-0.27941	0.495964	FALSE		FALSE	Neither
pc_ae_c30_2	PC ae C30:2	Phosphatidylcholines	-0.289294	0.235503	FALSE		FALSE	Neither
pc_ae_c32_1	PC ae C32:1	Phosphatidylcholines	-0.0967625	0.288385	FALSE	0.289333	TRUE	Time-of-day-responsive
pc_ae_c32_2	PC ae C32:2	Phosphatidylcholines	-0.0969208	0.418861	FALSE	0.320756	TRUE	Time-of-day-responsive
pc_ae_c34_0	PC ae C34:0	Phosphatidylcholines	-0.0318714	0.509038	TRUE		FALSE	Meal-responsive
pc_ae_c34_1	PC ae C34:1	Phosphatidylcholines	-0.00698296	0.522989	TRUE	0.321776	TRUE	Both
pc_ae_c34_2	PC ae C34:2	Phosphatidylcholines	-0.0714671	0.402743	FALSE	0.324621	TRUE	Time-of-day-responsive
pc_ae_c34_3	PC ae C34:3	Phosphatidylcholines	-0.0604469	0.276535	FALSE	0.525922	TRUE	Time-of-day-responsive
pc_ae_c36_0	PC ae C36:0	Phosphatidylcholines	-0.0627822	0.348846	FALSE	0.247069	FALSE	Neither
pc_ae_c36_1	PC ae C36:1	Phosphatidylcholines	0.0320629	0.704789	TRUE	0.300795	TRUE	Both
pc_ae_c36_2	PC ae C36:2	Phosphatidylcholines	-0.0242271	0.594669	TRUE		FALSE	Meal-responsive
pc_ae_c36_3	PC ae C36:3	Phosphatidylcholines	-0.0662708	0.404499	FALSE	0.271586	TRUE	Time-of-day-responsive
pc_ae_c36_4	PC ae C36:4	Phosphatidylcholines	-0.12456	0.287703	FALSE	0.409681	TRUE	Time-of-day-responsive
pc_ae_c36_5	PC ae C36:5	Phosphatidylcholines	-0.123783	0.226973	FALSE	0.39833	TRUE	Time-of-day-responsive
pc_ae_c38_0	PC ae C38:0	Phosphatidylcholines	0.0266247	0.587861	TRUE	0.348336	TRUE	Both
pc_ae_c38_2	PC ae C38:2	Phosphatidylcholines	0.141092	0.523831	TRUE	0.206388	TRUE	Both
pc_ae_c38_3	PC ae C38:3	Phosphatidylcholines	-0.0270021	0.586857	TRUE	0.341788	TRUE	Both
pc_ae_c38_4	PC ae C38:4	Phosphatidylcholines	-0.0904415	0.527718	TRUE	0.324586	TRUE	Both
pc_ae_c38_5	PC ae C38:5	Phosphatidylcholines	-0.11128	0.329892	FALSE	0.457084	TRUE	Time-of-day-responsive
pc_ae_c38_6	PC ae C38:6	Phosphatidylcholines	-0.111976	0.305821	FALSE	0.427333	TRUE	Time-of-day-responsive
pc_ae_c40_1	PC ae C40:1	Phosphatidylcholines	-0.129946	0.589118	TRUE	0.216508	FALSE	Meal-responsive
pc_ae_c40_2	PC ae C40:2	Phosphatidylcholines	-0.0855968	0.863144	TRUE	0.253423	FALSE	Meal-responsive
pc_ae_c40_3	PC ae C40:3	Phosphatidylcholines	-0.149583	0.534547	TRUE	0.365605	TRUE	Both
pc_ae_c40_4	PC ae C40:4	Phosphatidylcholines	-0.13889	0.439348	FALSE	0.370126	TRUE	Time-of-day-responsive
pc_ae_c40_5	PC ae C40:5	Phosphatidylcholines	-0.114372	0.353086	FALSE	0.412787	TRUE	Time-of-day-responsive
pc_ae_c40_6	PC ae C40:6	Phosphatidylcholines	-0.0620333	0.489219	FALSE	0.419096	TRUE	Time-of-day-responsive
pc_ae_c42_1	PC ae C42:1	Phosphatidylcholines	-0.341581	0.329537	FALSE	0.292036	TRUE	Time-of-day-responsive
pc_ae_c42_2	PC ae C42:2	Phosphatidylcholines	-0.236149	0.417472	FALSE	0.237601	TRUE	Time-of-day-responsive
pc_ae_c42_3	PC ae C42:3	Phosphatidylcholines	-0.185817	0.55813	TRUE	0.279568	TRUE	Both
pc_ae_c42_4	PC ae C42:4	Phosphatidylcholines	-0.0981696	0.555007	TRUE	0.323981	TRUE	Both
pc_ae_c42_5	PC ae C42:5	Phosphatidylcholines	-0.0811798	0.426797	FALSE	0.391214	TRUE	Time-of-day-responsive
pc_ae_c44_3	PC ae C44:3	Phosphatidylcholines	-0.106792	0.513189	TRUE	0.371237	FALSE	Meal-responsive
pc_ae_c44_4	PC ae C44:4	Phosphatidylcholines	-0.177811	0.257763	FALSE	0.295919	TRUE	Time-of-day-responsive
pc_ae_c44_5	PC ae C44:5	Phosphatidylcholines	-0.0226692	0.571955	TRUE	0.336132	TRUE	Both
pc_ae_c44_6	PC ae C44:6	Phosphatidylcholines	-0.168854	0.232572	FALSE	0.364394	TRUE	Time-of-day-responsive
phe	Phenylalanine	Amino Acids and their Derivatives	1.44561	1.28766	TRUE	0.558074	TRUE	Both
pro	Proline	Amino Acids and their Derivatives	1.50906	1.45416	TRUE	0.572086	TRUE	Both
sarcosine	Sarcosine	Amino Acids and their Derivatives	0.760239	0.835861	TRUE	0.57126	TRUE	Both
sdma	Symmetric dimethylarginine	Amino Acids and their Derivatives	0.284032	0.180117	FALSE	0.142502	TRUE	Time-of-day-responsive
ser	Serine	Amino Acids and their Derivatives	1.30403	0.640733	TRUE	0.281011	FALSE	Meal-responsive
serotonin	Serotonin	Amino Acids and their Derivatives	0.118727	0.382787	FALSE	0.302447	TRUE	Time-of-day-responsive
sm_c16_0	SM C16:0	Sphingomyelins	-0.113382	0.270177	FALSE	0.348417	TRUE	Time-of-day-responsive
sm_c16_1	SM C16:1	Sphingomyelins	-0.117167	0.168326	FALSE	0.286832	TRUE	Time-of-day-responsive
sm_c18_0	SM C18:0	Sphingomyelins	-0.0904748	0.347176	FALSE	0.31224	TRUE	Time-of-day-responsive
sm_c18_1	SM C18:1	Sphingomyelins	-0.0993225	0.29264	FALSE	0.272413	TRUE	Time-of-day-responsive
sm_c20_2	SM C20:2	Sphingomyelins	-0.0432688	0.132548	FALSE	0.279788	FALSE	Neither
sm_c24_0	SM C24:0	Sphingomyelins	-0.10077	0.313561	FALSE	0.201126	TRUE	Time-of-day-responsive
sm_c24_1	SM C24:1	Sphingomyelins	-0.195339	0.294478	FALSE	0.28197	TRUE	Time-of-day-responsive
sm_c26_0	SM C26:0	Sphingomyelins	-0.282451	0.170524	FALSE	0.201487	FALSE	Neither
sm_c26_1	SM C26:1	Sphingomyelins	-0.224081	0.0768087	FALSE	0.249001	FALSE	Neither
sm_oh_c14_1	SM (OH) C14:1	Sphingomyelins	-0.0969428	0.369074	FALSE	0.29661	FALSE	Neither
sm_oh_c16_1	SM (OH) C16:1	Sphingomyelins	-0.0391184	0.498301	FALSE	0.327841	TRUE	Time-of-day-responsive
sm_oh_c22_1	SM (OH) C22:1	Sphingomyelins	-0.143277	0.267901	FALSE	0.241659	FALSE	Neither
sm_oh_c22_2	SM (OH) C22:2	Sphingomyelins	-0.147184	0.262234	FALSE	0.259157	TRUE	Time-of-day-responsive
sm_oh_c24_1	SM (OH) C24:1	Sphingomyelins	-0.196431	0.0541401	FALSE	0.227866	TRUE	Time-of-day-responsive
taurine	Taurine	Amino Acids and their Derivatives	0.245149	0.484372	FALSE	0.299915	TRUE	Time-of-day-responsive
thr	Threonine	Amino Acids and their Derivatives	1.2928	0.769209	TRUE		FALSE	Meal-responsive
total_dma	Total dimethylarginine	Amino Acids and their Derivatives	0.359486	0.249363	FALSE	0.233907	TRUE	Time-of-day-responsive
trp	Tryptophan	Amino Acids and their Derivatives	0.772898	0.628201	TRUE	0.316895	FALSE	Meal-responsive
tyr	Tyrosine	Amino Acids and their Derivatives	1.28134	0.650123	TRUE	0.653861	TRUE	Both
val	Valine	Amino Acids and their Derivatives	1.3643	0.323464	TRUE	0.480635	TRUE	Both

## Sheet: Female Sensitivity Analysis
Metabolite	Full metabolite name	Metabolite class	Meal-associated Cohen's d (1h)	Meal-associated Cohen's d (3h)	Maximum absolute meal Cohen's d	Time-of-day z-score	Absolute time-of-day z-score	Rhythmic	Meal-associated (0.2)	Meal-associated (0.5)	Meal-associated (0.8)	Time-of-day-associated (0.2)	Time-of-day-associated (0.5)	Time-of-day-associated (0.8)	Grouping (0.2)	Grouping (0.5)	Grouping (0.8)
adma	Asymmetric dimethylarginine	Amino Acids and their Derivatives	-0.0621226	-0.171698	0.171698			FALSE	FALSE	FALSE	FALSE	FALSE	FALSE	FALSE	Neither	Neither	Neither
ala	Alanine	Amino Acids and their Derivatives	1.44918	1.34116	1.44918	0.343663	0.343663	FALSE	TRUE	TRUE	TRUE	FALSE	FALSE	FALSE	Meal-responsive	Meal-responsive	Meal-responsive
alpha_aaa	alpha-Aminoadipic acid	Amino Acids and their Derivatives	0.0323177	0.0149194	0.0323177	0.211267	0.211267	TRUE	FALSE	FALSE	FALSE	TRUE	FALSE	FALSE	Time-of-day-responsive	Neither	Neither
arg	Arginine	Amino Acids and their Derivatives	1.48182	1.00061	1.48182			FALSE	TRUE	TRUE	TRUE	FALSE	FALSE	FALSE	Meal-responsive	Meal-responsive	Meal-responsive
asn	Asparagine	Amino Acids and their Derivatives	1.74298	1.36115	1.74298	0.57334	0.57334	TRUE	TRUE	TRUE	TRUE	TRUE	TRUE	FALSE	Both	Both	Meal-responsive
c0	Carnitine	Acylcarnitine	-0.160518	0.473423	0.473423	0.303849	0.303849	TRUE	TRUE	FALSE	FALSE	TRUE	FALSE	FALSE	Both	Neither	Neither
c14_1	Tetradecenoylcarnitine	Acylcarnitine	-0.10924	-0.830693	0.830693	0.471196	0.471196	TRUE	TRUE	TRUE	TRUE	TRUE	FALSE	FALSE	Both	Meal-responsive	Meal-responsive
c16	Hexadecanoylcarnitine	Acylcarnitine	0.286216	-1.3399	1.3399	0.386441	0.386441	TRUE	TRUE	TRUE	TRUE	TRUE	FALSE	FALSE	Both	Meal-responsive	Meal-responsive
c18	Octadecanoylcarnitine	Acylcarnitine	0.452907	-0.333352	0.452907			FALSE	TRUE	FALSE	FALSE	FALSE	FALSE	FALSE	Meal-responsive	Neither	Neither
c18_1	Octadecenoylcarnitine	Acylcarnitine	0.32089	-1.96105	1.96105	0.452186	0.452186	TRUE	TRUE	TRUE	TRUE	TRUE	FALSE	FALSE	Both	Meal-responsive	Meal-responsive
c18_2	Octadecadienylcarnitine	Acylcarnitine	0.103341	-1.2026	1.2026	0.563215	0.563215	TRUE	TRUE	TRUE	TRUE	TRUE	TRUE	FALSE	Both	Both	Meal-responsive
c2	Acetylcarnitine	Acylcarnitine	0.0919445	-1.48501	1.48501	0.368007	0.368007	FALSE	TRUE	TRUE	TRUE	FALSE	FALSE	FALSE	Meal-responsive	Meal-responsive	Meal-responsive
c3	Propionylcarnitine	Acylcarnitine	0.437388	0.829757	0.829757			FALSE	TRUE	TRUE	TRUE	FALSE	FALSE	FALSE	Meal-responsive	Meal-responsive	Meal-responsive
c4	Butyrylcarnitine	Acylcarnitine	-0.460664	0.209694	0.460664	0.26916	0.26916	TRUE	TRUE	FALSE	FALSE	TRUE	FALSE	FALSE	Both	Neither	Neither
c5	Valerylcarnitine	Acylcarnitine	0.0464663	0.25742	0.25742	0.404618	0.404618	TRUE	TRUE	FALSE	FALSE	TRUE	FALSE	FALSE	Both	Neither	Neither
cit	Citrulline	Amino Acids and their Derivatives	-0.965253	0.105806	0.965253	0.327979	0.327979	TRUE	TRUE	TRUE	TRUE	TRUE	FALSE	FALSE	Both	Meal-responsive	Meal-responsive
gln	Glutamine	Amino Acids and their Derivatives	0.558018	-0.295059	0.558018	0.283562	0.283562	TRUE	TRUE	TRUE	FALSE	TRUE	FALSE	FALSE	Both	Meal-responsive	Neither
glu	Glutamate	Amino Acids and their Derivatives	0.389557	0.371747	0.389557	0.746416	0.746416	TRUE	TRUE	FALSE	FALSE	TRUE	TRUE	FALSE	Both	Time-of-day-responsive	Neither
gly	Glycine	Amino Acids and their Derivatives	0.26724	0.643421	0.643421	0.375128	0.375128	TRUE	TRUE	TRUE	FALSE	TRUE	FALSE	FALSE	Both	Meal-responsive	Neither
his	Histidine	Amino Acids and their Derivatives	0.90206	0.318459	0.90206	0.245165	0.245165	FALSE	TRUE	TRUE	TRUE	FALSE	FALSE	FALSE	Meal-responsive	Meal-responsive	Meal-responsive
ile	Isoleucine	Amino Acids and their Derivatives	2.17353	0.180205	2.17353	0.309727	0.309727	FALSE	TRUE	TRUE	TRUE	FALSE	FALSE	FALSE	Meal-responsive	Meal-responsive	Meal-responsive
kynurenine	Kynurenine	Amino Acids and their Derivatives	0.575727	0.467602	0.575727			FALSE	TRUE	TRUE	FALSE	FALSE	FALSE	FALSE	Meal-responsive	Meal-responsive	Neither
leu	Leucine	Amino Acids and their Derivatives	1.94875	0.093457	1.94875	0.193706	0.193706	FALSE	TRUE	TRUE	TRUE	FALSE	FALSE	FALSE	Meal-responsive	Meal-responsive	Meal-responsive
lys	Lysine	Amino Acids and their Derivatives	1.69288	0.75784	1.69288			FALSE	TRUE	TRUE	TRUE	FALSE	FALSE	FALSE	Meal-responsive	Meal-responsive	Meal-responsive
lyso_pc_a_c16_0	lysoPC a C16:0	Lysophosphatidylcholines	0.455203	0.318243	0.455203	0.646049	0.646049	TRUE	TRUE	FALSE	FALSE	TRUE	TRUE	FALSE	Both	Time-of-day-responsive	Neither
lyso_pc_a_c16_1	lysoPC a C16:1	Lysophosphatidylcholines	0.345371	0.548056	0.548056	0.627801	0.627801	TRUE	TRUE	TRUE	FALSE	TRUE	TRUE	FALSE	Both	Both	Neither
lyso_pc_a_c17_0	lysoPC a C17:0	Lysophosphatidylcholines	0.337837	0.0499937	0.337837	0.422195	0.422195	TRUE	TRUE	FALSE	FALSE	TRUE	FALSE	FALSE	Both	Neither	Neither
lyso_pc_a_c18_0	lysoPC a C18:0	Lysophosphatidylcholines	0.224152	-0.0385711	0.224152	0.417393	0.417393	TRUE	TRUE	FALSE	FALSE	TRUE	FALSE	FALSE	Both	Neither	Neither
lyso_pc_a_c18_1	lysoPC a C18:1	Lysophosphatidylcholines	0.22476	0.004356	0.22476	0.696357	0.696357	TRUE	TRUE	FALSE	FALSE	TRUE	TRUE	FALSE	Both	Time-of-day-responsive	Neither
lyso_pc_a_c18_2	lysoPC a C18:2	Lysophosphatidylcholines	0.587215	0.555719	0.587215	0.954821	0.954821	TRUE	TRUE	TRUE	FALSE	TRUE	TRUE	TRUE	Both	Both	Time-of-day-responsive
lyso_pc_a_c20_3	lysoPC a C20:3	Lysophosphatidylcholines	0.306458	0.0898627	0.306458	0.640112	0.640112	TRUE	TRUE	FALSE	FALSE	TRUE	TRUE	FALSE	Both	Time-of-day-responsive	Neither
lyso_pc_a_c20_4	lysoPC a C20:4	Lysophosphatidylcholines	0.115074	-0.174658	0.174658	0.668421	0.668421	TRUE	FALSE	FALSE	FALSE	TRUE	TRUE	FALSE	Time-of-day-responsive	Time-of-day-responsive	Neither
lyso_pc_a_c24_0	lysoPC a C24:0	Lysophosphatidylcholines	0.0123605	-0.0972893	0.0972893			FALSE	FALSE	FALSE	FALSE	FALSE	FALSE	FALSE	Neither	Neither	Neither
lyso_pc_a_c26_0	lysoPC a C26:0	Lysophosphatidylcholines	-0.127501	-0.0352319	0.127501			FALSE	FALSE	FALSE	FALSE	FALSE	FALSE	FALSE	Neither	Neither	Neither
lyso_pc_a_c26_1	lysoPC a C26:1	Lysophosphatidylcholines	-0.0553105	-0.0871956	0.0871956			FALSE	FALSE	FALSE	FALSE	FALSE	FALSE	FALSE	Neither	Neither	Neither
lyso_pc_a_c28_0	lysoPC a C28:0	Lysophosphatidylcholines	-0.165815	-0.123867	0.165815			FALSE	FALSE	FALSE	FALSE	FALSE	FALSE	FALSE	Neither	Neither	Neither
lyso_pc_a_c28_1	lysoPC a C28:1	Lysophosphatidylcholines	-0.00656777	-0.075835	0.075835			FALSE	FALSE	FALSE	FALSE	FALSE	FALSE	FALSE	Neither	Neither	Neither
met	Methionine	Amino Acids and their Derivatives	2.27633	1.11579	2.27633	0.315051	0.315051	FALSE	TRUE	TRUE	TRUE	FALSE	FALSE	FALSE	Meal-responsive	Meal-responsive	Meal-responsive
orn	Ornithine	Amino Acids and their Derivatives	0.875598	0.96356	0.96356			FALSE	TRUE	TRUE	TRUE	FALSE	FALSE	FALSE	Meal-responsive	Meal-responsive	Meal-responsive
pc_aa_c28_1	PC aa C28:1	Phosphatidylcholines	0.108409	-0.201004	0.201004	0.167329	0.167329	FALSE	TRUE	FALSE	FALSE	FALSE	FALSE	FALSE	Meal-responsive	Neither	Neither
pc_aa_c30_0	PC aa C30:0	Phosphatidylcholines	-0.182825	-0.547083	0.547083	0.188663	0.188663	TRUE	TRUE	TRUE	FALSE	FALSE	FALSE	FALSE	Meal-responsive	Meal-responsive	Neither
pc_aa_c32_0	PC aa C32:0	Phosphatidylcholines	-0.095948	-0.201584	0.201584			FALSE	TRUE	FALSE	FALSE	FALSE	FALSE	FALSE	Meal-responsive	Neither	Neither
pc_aa_c32_1	PC aa C32:1	Phosphatidylcholines	0.191647	-0.326005	0.326005	0.229792	0.229792	TRUE	TRUE	FALSE	FALSE	TRUE	FALSE	FALSE	Both	Neither	Neither
pc_aa_c32_3	PC aa C32:3	Phosphatidylcholines	-0.0152511	-0.274233	0.274233	0.137593	0.137593	FALSE	TRUE	FALSE	FALSE	FALSE	FALSE	FALSE	Meal-responsive	Neither	Neither
pc_aa_c34_1	PC aa C34:1	Phosphatidylcholines	0.0483144	-0.0420539	0.0483144			FALSE	FALSE	FALSE	FALSE	FALSE	FALSE	FALSE	Neither	Neither	Neither
pc_aa_c34_2	PC aa C34:2	Phosphatidylcholines	0.0372727	0.037862	0.037862			FALSE	FALSE	FALSE	FALSE	FALSE	FALSE	FALSE	Neither	Neither	Neither
pc_aa_c34_3	PC aa C34:3	Phosphatidylcholines	0.303598	-0.16357	0.303598	0.16863	0.16863	TRUE	TRUE	FALSE	FALSE	FALSE	FALSE	FALSE	Meal-responsive	Neither	Neither
pc_aa_c34_4	PC aa C34:4	Phosphatidylcholines	-0.0189565	-0.25059	0.25059	0.0909536	0.0909536	TRUE	TRUE	FALSE	FALSE	FALSE	FALSE	FALSE	Meal-responsive	Neither	Neither
pc_aa_c36_0	PC aa C36:0	Phosphatidylcholines	-0.145037	0.00481282	0.145037			FALSE	FALSE	FALSE	FALSE	FALSE	FALSE	FALSE	Neither	Neither	Neither
pc_aa_c36_1	PC aa C36:1	Phosphatidylcholines	0.151888	-0.145261	0.151888			FALSE	FALSE	FALSE	FALSE	FALSE	FALSE	FALSE	Neither	Neither	Neither
pc_aa_c36_2	PC aa C36:2	Phosphatidylcholines	0.0370324	-0.0380071	0.0380071			FALSE	FALSE	FALSE	FALSE	FALSE	FALSE	FALSE	Neither	Neither	Neither
pc_aa_c36_3	PC aa C36:3	Phosphatidylcholines	0.221372	-0.126881	0.221372			FALSE	TRUE	FALSE	FALSE	FALSE	FALSE	FALSE	Meal-responsive	Neither	Neither
pc_aa_c36_4	PC aa C36:4	Phosphatidylcholines	0.10036	-0.0526768	0.10036			FALSE	FALSE	FALSE	FALSE	FALSE	FALSE	FALSE	Neither	Neither	Neither
pc_aa_c36_5	PC aa C36:5	Phosphatidylcholines	0.102965	-0.216878	0.216878	0.123237	0.123237	TRUE	TRUE	FALSE	FALSE	FALSE	FALSE	FALSE	Meal-responsive	Neither	Neither
pc_aa_c36_6	PC aa C36:6	Phosphatidylcholines	0.00894454	-0.26408	0.26408	0.113026	0.113026	TRUE	TRUE	FALSE	FALSE	FALSE	FALSE	FALSE	Meal-responsive	Neither	Neither
pc_aa_c38_0	PC aa C38:0	Phosphatidylcholines	-0.262623	-0.251529	0.262623	0.212236	0.212236	TRUE	TRUE	FALSE	FALSE	TRUE	FALSE	FALSE	Both	Neither	Neither
pc_aa_c38_3	PC aa C38:3	Phosphatidylcholines	0.0198336	-0.103606	0.103606	0.179414	0.179414	TRUE	FALSE	FALSE	FALSE	FALSE	FALSE	FALSE	Neither	Neither	Neither
pc_aa_c38_4	PC aa C38:4	Phosphatidylcholines	0.292619	-0.0878067	0.292619	0.184745	0.184745	TRUE	TRUE	FALSE	FALSE	FALSE	FALSE	FALSE	Meal-responsive	Neither	Neither
pc_aa_c38_5	PC aa C38:5	Phosphatidylcholines	-0.0032547	-0.17137	0.17137	0.211203	0.211203	TRUE	FALSE	FALSE	FALSE	TRUE	FALSE	FALSE	Time-of-day-responsive	Neither	Neither
pc_aa_c38_6	PC aa C38:6	Phosphatidylcholines	0.229014	-0.106167	0.229014	0.175821	0.175821	TRUE	TRUE	FALSE	FALSE	FALSE	FALSE	FALSE	Meal-responsive	Neither	Neither
pc_aa_c40_2	PC aa C40:2	Phosphatidylcholines	-0.0776301	0.02961	0.0776301			FALSE	FALSE	FALSE	FALSE	FALSE	FALSE	FALSE	Neither	Neither	Neither
pc_aa_c40_3	PC aa C40:3	Phosphatidylcholines	-0.0690262	-0.377929	0.377929	0.339707	0.339707	TRUE	TRUE	FALSE	FALSE	TRUE	FALSE	FALSE	Both	Neither	Neither
pc_aa_c40_4	PC aa C40:4	Phosphatidylcholines	0.076455	0.00289025	0.076455	0.20132	0.20132	TRUE	FALSE	FALSE	FALSE	TRUE	FALSE	FALSE	Time-of-day-responsive	Neither	Neither
pc_aa_c40_5	PC aa C40:5	Phosphatidylcholines	-0.0795188	-0.233723	0.233723	0.183054	0.183054	TRUE	TRUE	FALSE	FALSE	FALSE	FALSE	FALSE	Meal-responsive	Neither	Neither
pc_aa_c40_6	PC aa C40:6	Phosphatidylcholines	0.318199	-0.124372	0.318199	0.174781	0.174781	TRUE	TRUE	FALSE	FALSE	FALSE	FALSE	FALSE	Meal-responsive	Neither	Neither
pc_aa_c42_0	PC aa C42:0	Phosphatidylcholines	-0.109299	-0.143684	0.143684	0.245872	0.245872	TRUE	FALSE	FALSE	FALSE	TRUE	FALSE	FALSE	Time-of-day-responsive	Neither	Neither
pc_aa_c42_1	PC aa C42:1	Phosphatidylcholines	-0.060087	-0.325177	0.325177	0.217593	0.217593	FALSE	TRUE	FALSE	FALSE	FALSE	FALSE	FALSE	Meal-responsive	Neither	Neither
pc_aa_c42_2	PC aa C42:2	Phosphatidylcholines	-0.0123502	-0.21502	0.21502	0.36499	0.36499	TRUE	TRUE	FALSE	FALSE	TRUE	FALSE	FALSE	Both	Neither	Neither
pc_aa_c42_4	PC aa C42:4	Phosphatidylcholines	-0.0514375	-0.352979	0.352979	0.319892	0.319892	TRUE	TRUE	FALSE	FALSE	TRUE	FALSE	FALSE	Both	Neither	Neither
pc_aa_c42_5	PC aa C42:5	Phosphatidylcholines	-0.0247505	-0.190464	0.190464	0.314759	0.314759	TRUE	FALSE	FALSE	FALSE	TRUE	FALSE	FALSE	Time-of-day-responsive	Neither	Neither
pc_aa_c42_6	PC aa C42:6	Phosphatidylcholines	0.0576265	-0.11132	0.11132	0.203361	0.203361	FALSE	FALSE	FALSE	FALSE	FALSE	FALSE	FALSE	Neither	Neither	Neither
pc_ae_c30_0	PC ae C30:0	Phosphatidylcholines	-0.240953	-0.332399	0.332399	0.126299	0.126299	TRUE	TRUE	FALSE	FALSE	FALSE	FALSE	FALSE	Meal-responsive	Neither	Neither
pc_ae_c30_2	PC ae C30:2	Phosphatidylcholines	-0.0652865	-0.0103573	0.0652865			FALSE	FALSE	FALSE	FALSE	FALSE	FALSE	FALSE	Neither	Neither	Neither
pc_ae_c32_1	PC ae C32:1	Phosphatidylcholines	0.096672	-0.268693	0.268693	0.239542	0.239542	TRUE	TRUE	FALSE	FALSE	TRUE	FALSE	FALSE	Both	Neither	Neither
pc_ae_c32_2	PC ae C32:2	Phosphatidylcholines	-0.105229	-0.199647	0.199647	0.334352	0.334352	TRUE	FALSE	FALSE	FALSE	TRUE	FALSE	FALSE	Time-of-day-responsive	Neither	Neither
pc_ae_c34_0	PC ae C34:0	Phosphatidylcholines	-0.240178	-0.549679	0.549679	0.173182	0.173182	FALSE	TRUE	TRUE	FALSE	FALSE	FALSE	FALSE	Meal-responsive	Meal-responsive	Neither
pc_ae_c34_1	PC ae C34:1	Phosphatidylcholines	0.171584	-0.335362	0.335362	0.299073	0.299073	TRUE	TRUE	FALSE	FALSE	TRUE	FALSE	FALSE	Both	Neither	Neither
pc_ae_c34_2	PC ae C34:2	Phosphatidylcholines	-0.0882176	-0.399642	0.399642	0.249407	0.249407	TRUE	TRUE	FALSE	FALSE	TRUE	FALSE	FALSE	Both	Neither	Neither
pc_ae_c34_3	PC ae C34:3	Phosphatidylcholines	-0.0135441	-0.42293	0.42293	0.40852	0.40852	TRUE	TRUE	FALSE	FALSE	TRUE	FALSE	FALSE	Both	Neither	Neither
pc_ae_c36_0	PC ae C36:0	Phosphatidylcholines	-0.0654471	-0.0835657	0.0835657	0.301835	0.301835	FALSE	FALSE	FALSE	FALSE	FALSE	FALSE	FALSE	Neither	Neither	Neither
pc_ae_c36_1	PC ae C36:1	Phosphatidylcholines	0.215357	-0.282182	0.282182	0.336452	0.336452	TRUE	TRUE	FALSE	FALSE	TRUE	FALSE	FALSE	Both	Neither	Neither
pc_ae_c36_2	PC ae C36:2	Phosphatidylcholines	0.138026	-0.134487	0.138026	0.176046	0.176046	FALSE	FALSE	FALSE	FALSE	FALSE	FALSE	FALSE	Neither	Neither	Neither
pc_ae_c36_3	PC ae C36:3	Phosphatidylcholines	0.114403	-0.378825	0.378825	0.21623	0.21623	TRUE	TRUE	FALSE	FALSE	TRUE	FALSE	FALSE	Both	Neither	Neither
pc_ae_c36_4	PC ae C36:4	Phosphatidylcholines	0.0693444	-0.348885	0.348885	0.216635	0.216635	TRUE	TRUE	FALSE	FALSE	TRUE	FALSE	FALSE	Both	Neither	Neither
pc_ae_c36_5	PC ae C36:5	Phosphatidylcholines	-0.0399986	-0.387655	0.387655	0.205798	0.205798	TRUE	TRUE	FALSE	FALSE	TRUE	FALSE	FALSE	Both	Neither	Neither
pc_ae_c38_0	PC ae C38:0	Phosphatidylcholines	0.222336	0.0438936	0.222336	0.192358	0.192358	TRUE	TRUE	FALSE	FALSE	FALSE	FALSE	FALSE	Meal-responsive	Neither	Neither
pc_ae_c38_2	PC ae C38:2	Phosphatidylcholines	-0.0588499	-0.259786	0.259786			FALSE	TRUE	FALSE	FALSE	FALSE	FALSE	FALSE	Meal-responsive	Neither	Neither
pc_ae_c38_3	PC ae C38:3	Phosphatidylcholines	0.126443	-0.135339	0.135339	0.212046	0.212046	TRUE	FALSE	FALSE	FALSE	TRUE	FALSE	FALSE	Time-of-day-responsive	Neither	Neither
pc_ae_c38_4	PC ae C38:4	Phosphatidylcholines	0.144166	-0.15682	0.15682	0.236424	0.236424	TRUE	FALSE	FALSE	FALSE	TRUE	FALSE	FALSE	Time-of-day-responsive	Neither	Neither
pc_ae_c38_5	PC ae C38:5	Phosphatidylcholines	0.0676597	-0.286001	0.286001	0.250724	0.250724	TRUE	TRUE	FALSE	FALSE	TRUE	FALSE	FALSE	Both	Neither	Neither
pc_ae_c38_6	PC ae C38:6	Phosphatidylcholines	0.105132	-0.320452	0.320452	0.188241	0.188241	TRUE	TRUE	FALSE	FALSE	FALSE	FALSE	FALSE	Meal-responsive	Neither	Neither
pc_ae_c40_1	PC ae C40:1	Phosphatidylcholines	-0.0612226	-0.107521	0.107521			FALSE	FALSE	FALSE	FALSE	FALSE	FALSE	FALSE	Neither	Neither	Neither
pc_ae_c40_2	PC ae C40:2	Phosphatidylcholines	0.148232	-0.22168	0.22168	0.239217	0.239217	TRUE	TRUE	FALSE	FALSE	TRUE	FALSE	FALSE	Both	Neither	Neither
pc_ae_c40_3	PC ae C40:3	Phosphatidylcholines	0.00601178	-0.0905345	0.0905345	0.250672	0.250672	TRUE	FALSE	FALSE	FALSE	TRUE	FALSE	FALSE	Time-of-day-responsive	Neither	Neither
pc_ae_c40_4	PC ae C40:4	Phosphatidylcholines	0.0721885	-0.138073	0.138073	0.222892	0.222892	TRUE	FALSE	FALSE	FALSE	TRUE	FALSE	FALSE	Time-of-day-responsive	Neither	Neither
pc_ae_c40_5	PC ae C40:5	Phosphatidylcholines	-0.144382	-0.122844	0.144382	0.254664	0.254664	TRUE	FALSE	FALSE	FALSE	TRUE	FALSE	FALSE	Time-of-day-responsive	Neither	Neither
pc_ae_c40_6	PC ae C40:6	Phosphatidylcholines	-0.00756138	-0.198134	0.198134	0.270466	0.270466	TRUE	FALSE	FALSE	FALSE	TRUE	FALSE	FALSE	Time-of-day-responsive	Neither	Neither
pc_ae_c42_1	PC ae C42:1	Phosphatidylcholines	0.118235	0.027582	0.118235			FALSE	FALSE	FALSE	FALSE	FALSE	FALSE	FALSE	Neither	Neither	Neither
pc_ae_c42_2	PC ae C42:2	Phosphatidylcholines	-0.243038	-0.267462	0.267462	0.205639	0.205639	FALSE	TRUE	FALSE	FALSE	FALSE	FALSE	FALSE	Meal-responsive	Neither	Neither
pc_ae_c42_3	PC ae C42:3	Phosphatidylcholines	-0.133353	-0.184011	0.184011			FALSE	FALSE	FALSE	FALSE	FALSE	FALSE	FALSE	Neither	Neither	Neither
pc_ae_c42_4	PC ae C42:4	Phosphatidylcholines	-0.105814	-0.255629	0.255629	0.196249	0.196249	FALSE	TRUE	FALSE	FALSE	FALSE	FALSE	FALSE	Meal-responsive	Neither	Neither
pc_ae_c42_5	PC ae C42:5	Phosphatidylcholines	0.0240813	-0.209174	0.209174	0.251571	0.251571	TRUE	TRUE	FALSE	FALSE	TRUE	FALSE	FALSE	Both	Neither	Neither
pc_ae_c44_3	PC ae C44:3	Phosphatidylcholines	0.0466975	-0.312477	0.312477			FALSE	TRUE	FALSE	FALSE	FALSE	FALSE	FALSE	Meal-responsive	Neither	Neither
pc_ae_c44_4	PC ae C44:4	Phosphatidylcholines	-0.257005	-0.337968	0.337968	0.213692	0.213692	FALSE	TRUE	FALSE	FALSE	FALSE	FALSE	FALSE	Meal-responsive	Neither	Neither
pc_ae_c44_5	PC ae C44:5	Phosphatidylcholines	0.0587741	-0.230696	0.230696	0.257282	0.257282	TRUE	TRUE	FALSE	FALSE	TRUE	FALSE	FALSE	Both	Neither	Neither
pc_ae_c44_6	PC ae C44:6	Phosphatidylcholines	-0.109745	-0.278179	0.278179	0.250471	0.250471	FALSE	TRUE	FALSE	FALSE	FALSE	FALSE	FALSE	Meal-responsive	Neither	Neither
phe	Phenylalanine	Amino Acids and their Derivatives	1.66704	1.6646	1.66704	0.663328	0.663328	TRUE	TRUE	TRUE	TRUE	TRUE	TRUE	FALSE	Both	Both	Meal-responsive
pro	Proline	Amino Acids and their Derivatives	1.88917	1.86193	1.88917	0.482269	0.482269	TRUE	TRUE	TRUE	TRUE	TRUE	FALSE	FALSE	Both	Meal-responsive	Meal-responsive
sdma	Symmetric dimethylarginine	Amino Acids and their Derivatives	0.101161	-0.46222	0.46222	0.472155	0.472155	TRUE	TRUE	FALSE	FALSE	TRUE	FALSE	FALSE	Both	Neither	Neither
serotonin	Serotonin	Amino Acids and their Derivatives	-0.526927	-0.211207	0.526927			FALSE	TRUE	TRUE	FALSE	FALSE	FALSE	FALSE	Meal-responsive	Meal-responsive	Neither
sm_c16_0	SM C16:0	Sphingomyelins	-0.0477842	-0.173062	0.173062	0.333264	0.333264	TRUE	FALSE	FALSE	FALSE	TRUE	FALSE	FALSE	Time-of-day-responsive	Neither	Neither
sm_c16_1	SM C16:1	Sphingomyelins	-0.20899	-0.349447	0.349447	0.221865	0.221865	TRUE	TRUE	FALSE	FALSE	TRUE	FALSE	FALSE	Both	Neither	Neither
sm_c18_0	SM C18:0	Sphingomyelins	0.0422652	-0.180925	0.180925	0.329578	0.329578	TRUE	FALSE	FALSE	FALSE	TRUE	FALSE	FALSE	Time-of-day-responsive	Neither	Neither
sm_c18_1	SM C18:1	Sphingomyelins	0.044867	-0.239359	0.239359	0.277651	0.277651	TRUE	TRUE	FALSE	FALSE	TRUE	FALSE	FALSE	Both	Neither	Neither
sm_c20_2	SM C20:2	Sphingomyelins	0.161322	0.00100417	0.161322	0.267969	0.267969	FALSE	FALSE	FALSE	FALSE	FALSE	FALSE	FALSE	Neither	Neither	Neither
sm_c24_0	SM C24:0	Sphingomyelins	-0.0590092	-0.215653	0.215653	0.23801	0.23801	TRUE	TRUE	FALSE	FALSE	TRUE	FALSE	FALSE	Both	Neither	Neither
sm_c24_1	SM C24:1	Sphingomyelins	-0.0816384	-0.188503	0.188503	0.269722	0.269722	TRUE	FALSE	FALSE	FALSE	TRUE	FALSE	FALSE	Time-of-day-responsive	Neither	Neither
sm_c26_0	SM C26:0	Sphingomyelins	-0.10457	-0.449938	0.449938			FALSE	TRUE	FALSE	FALSE	FALSE	FALSE	FALSE	Meal-responsive	Neither	Neither
sm_c26_1	SM C26:1	Sphingomyelins	-0.126979	-0.169817	0.169817	0.230455	0.230455	TRUE	FALSE	FALSE	FALSE	TRUE	FALSE	FALSE	Time-of-day-responsive	Neither	Neither
sm_oh_c14_1	SM (OH) C14:1	Sphingomyelins	-0.120482	-0.318378	0.318378	0.215871	0.215871	TRUE	TRUE	FALSE	FALSE	TRUE	FALSE	FALSE	Both	Neither	Neither
sm_oh_c16_1	SM (OH) C16:1	Sphingomyelins	-0.0118822	-0.190789	0.190789	0.262537	0.262537	TRUE	FALSE	FALSE	FALSE	TRUE	FALSE	FALSE	Time-of-day-responsive	Neither	Neither
sm_oh_c22_1	SM (OH) C22:1	Sphingomyelins	-0.0855437	-0.202004	0.202004	0.233624	0.233624	TRUE	TRUE	FALSE	FALSE	TRUE	FALSE	FALSE	Both	Neither	Neither
sm_oh_c22_2	SM (OH) C22:2	Sphingomyelins	-0.0320903	-0.117736	0.117736	0.271052	0.271052	TRUE	FALSE	FALSE	FALSE	TRUE	FALSE	FALSE	Time-of-day-responsive	Neither	Neither
sm_oh_c24_1	SM (OH) C24:1	Sphingomyelins	-0.0584005	-0.153306	0.153306	0.227652	0.227652	FALSE	FALSE	FALSE	FALSE	FALSE	FALSE	FALSE	Neither	Neither	Neither
t4_oh_pro	trans-4-Hydroxyproline	Amino Acids and their Derivatives	0.24358	-0.563082	0.563082	0.927034	0.927034	TRUE	TRUE	TRUE	FALSE	TRUE	TRUE	TRUE	Both	Both	Time-of-day-responsive
taurine	Taurine	Amino Acids and their Derivatives	-0.294944	-0.0207716	0.294944	0.317642	0.317642	FALSE	TRUE	FALSE	FALSE	FALSE	FALSE	FALSE	Meal-responsive	Neither	Neither
thr	Threonine	Amino Acids and their Derivatives	1.82908	0.426164	1.82908	0.148984	0.148984	TRUE	TRUE	TRUE	TRUE	FALSE	FALSE	FALSE	Meal-responsive	Meal-responsive	Meal-responsive
trp	Tryptophan	Amino Acids and their Derivatives	1.07929	0.816327	1.07929	0.510114	0.510114	TRUE	TRUE	TRUE	TRUE	TRUE	TRUE	FALSE	Both	Both	Meal-responsive
tyr	Tyrosine	Amino Acids and their Derivatives	1.80872	0.708995	1.80872	0.373629	0.373629	TRUE	TRUE	TRUE	TRUE	TRUE	FALSE	FALSE	Both	Meal-responsive	Meal-responsive
val	Valine	Amino Acids and their Derivatives	1.60981	0.318399	1.60981			FALSE	TRUE	TRUE	TRUE	FALSE	FALSE	FALSE	Meal-responsive	Meal-responsive	Meal-responsive

## Sheet: Male Sensitivity Analysis
Metabolite	Full metabolite name	Metabolite class	Meal-associated Cohen's d (1h)	Meal-associated Cohen's d (3h)	Maximum absolute meal Cohen's d	Time-of-day z-score	Absolute time-of-day z-score	Rhythmic	Meal-associated (0.2)	Meal-associated (0.5)	Meal-associated (0.8)	Time-of-day-associated (0.2)	Time-of-day-associated (0.5)	Time-of-day-associated (0.8)	Grouping (0.2)	Grouping (0.5)	Grouping (0.8)
adma	Asymmetric dimethylarginine	Amino Acids and their Derivatives	0.347422	0.321097	0.347422			FALSE	TRUE	FALSE	FALSE	FALSE	FALSE	FALSE	Meal-responsive	Neither	Neither
ala	Alanine	Amino Acids and their Derivatives	1.64095	1.0255	1.64095	0.394338	0.394338	TRUE	TRUE	TRUE	TRUE	TRUE	FALSE	FALSE	Both	Meal-responsive	Meal-responsive
alpha_aaa	alpha-Aminoadipic acid	Amino Acids and their Derivatives	0.0579496	-0.0605231	0.0605231	0.294359	0.294359	TRUE	FALSE	FALSE	FALSE	TRUE	FALSE	FALSE	Time-of-day-responsive	Neither	Neither
arg	Arginine	Amino Acids and their Derivatives	1.33117	1.19355	1.33117	0.273956	0.273956	TRUE	TRUE	TRUE	TRUE	TRUE	FALSE	FALSE	Both	Meal-responsive	Meal-responsive
asn	Asparagine	Amino Acids and their Derivatives	1.53633	1.06449	1.53633	0.315476	0.315476	TRUE	TRUE	TRUE	TRUE	TRUE	FALSE	FALSE	Both	Meal-responsive	Meal-responsive
asp	Aspartate	Amino Acids and their Derivatives	0.286457	0.482311	0.482311	0.423245	0.423245	TRUE	TRUE	FALSE	FALSE	TRUE	FALSE	FALSE	Both	Neither	Neither
c0	Carnitine	Acylcarnitine	-0.128279	0.257763	0.257763	0.330899	0.330899	FALSE	TRUE	FALSE	FALSE	FALSE	FALSE	FALSE	Meal-responsive	Neither	Neither
c14_1	Tetradecenoylcarnitine	Acylcarnitine	-0.336054	-0.452158	0.452158	0.394279	0.394279	TRUE	TRUE	FALSE	FALSE	TRUE	FALSE	FALSE	Both	Neither	Neither
c16	Hexadecanoylcarnitine	Acylcarnitine	-0.0807073	-0.191304	0.191304	0.433966	0.433966	TRUE	FALSE	FALSE	FALSE	TRUE	FALSE	FALSE	Time-of-day-responsive	Neither	Neither
c16_oh	Hydroxyhexadecanoylcarnitine	Acylcarnitine	0.251573	0.144858	0.251573			FALSE	TRUE	FALSE	FALSE	FALSE	FALSE	FALSE	Meal-responsive	Neither	Neither
c18	Octadecanoylcarnitine	Acylcarnitine	-0.00326412	0.153027	0.153027	0.350591	0.350591	FALSE	FALSE	FALSE	FALSE	FALSE	FALSE	FALSE	Neither	Neither	Neither
c18_1	Octadecenoylcarnitine	Acylcarnitine	-0.171572	-0.71239	0.71239	0.725103	0.725103	TRUE	TRUE	TRUE	FALSE	TRUE	TRUE	FALSE	Both	Both	Neither
c18_2	Octadecadienylcarnitine	Acylcarnitine	-0.0351702	-0.476122	0.476122	0.634845	0.634845	TRUE	TRUE	FALSE	FALSE	TRUE	TRUE	FALSE	Both	Time-of-day-responsive	Neither
c2	Acetylcarnitine	Acylcarnitine	0.199743	-0.387496	0.387496	0.442119	0.442119	TRUE	TRUE	FALSE	FALSE	TRUE	FALSE	FALSE	Both	Neither	Neither
c3	Propionylcarnitine	Acylcarnitine	0.121735	1.1688	1.1688	0.395925	0.395925	TRUE	TRUE	TRUE	TRUE	TRUE	FALSE	FALSE	Both	Meal-responsive	Meal-responsive
c3_dc_c4_oh	Hydroxybutyrylcarnitine / Malonylcarnitine	Acylcarnitine	0.383829	0.290286	0.383829	0.577674	0.577674	TRUE	TRUE	FALSE	FALSE	TRUE	TRUE	FALSE	Both	Time-of-day-responsive	Neither
c4	Butyrylcarnitine	Acylcarnitine	-0.275615	0.350516	0.350516	0.433757	0.433757	TRUE	TRUE	FALSE	FALSE	TRUE	FALSE	FALSE	Both	Neither	Neither
c5	Valerylcarnitine	Acylcarnitine	0.322887	0.200836	0.322887	0.187848	0.187848	TRUE	TRUE	FALSE	FALSE	FALSE	FALSE	FALSE	Meal-responsive	Neither	Neither
c5_dc_c6_oh	Glutarylcarnitine / Hydroxyhexanoylcarnitine	Acylcarnitine	0.0215149	0.0152952	0.0215149			FALSE	FALSE	FALSE	FALSE	FALSE	FALSE	FALSE	Neither	Neither	Neither
c5_oh_c3_dc_m	Hydroxyvalerylcarnitine / Methylmalonylcarnitine	Acylcarnitine	-0.117772	-0.0244973	0.117772			FALSE	FALSE	FALSE	FALSE	FALSE	FALSE	FALSE	Neither	Neither	Neither
c7_dc	Pimeloylcarnitine	Acylcarnitine	0.0923262	-0.683744	0.683744	0.603877	0.603877	TRUE	TRUE	TRUE	FALSE	TRUE	TRUE	FALSE	Both	Both	Neither
cit	Citrulline	Amino Acids and their Derivatives	-0.506839	0.479624	0.506839			FALSE	TRUE	TRUE	FALSE	FALSE	FALSE	FALSE	Meal-responsive	Meal-responsive	Neither
creatinine	Creatinine	Amino Acids and their Derivatives	-0.128681	0.171302	0.171302			FALSE	FALSE	FALSE	FALSE	FALSE	FALSE	FALSE	Neither	Neither	Neither
dopa	Dihydroxyphenylalanine	Amino Acids and their Derivatives	0.0745148	-0.163419	0.163419			FALSE	FALSE	FALSE	FALSE	FALSE	FALSE	FALSE	Neither	Neither	Neither
gln	Glutamine	Amino Acids and their Derivatives	0.511982	0.306288	0.511982	0.269951	0.269951	TRUE	TRUE	TRUE	FALSE	TRUE	FALSE	FALSE	Both	Meal-responsive	Neither
glu	Glutamate	Amino Acids and their Derivatives	0.332929	0.672264	0.672264	0.773757	0.773757	TRUE	TRUE	TRUE	FALSE	TRUE	TRUE	FALSE	Both	Both	Neither
gly	Glycine	Amino Acids and their Derivatives	0.378696	0.723376	0.723376	0.352281	0.352281	FALSE	TRUE	TRUE	FALSE	FALSE	FALSE	FALSE	Meal-responsive	Meal-responsive	Neither
his	Histidine	Amino Acids and their Derivatives	0.986384	0.739991	0.986384			FALSE	TRUE	TRUE	TRUE	FALSE	FALSE	FALSE	Meal-responsive	Meal-responsive	Meal-responsive
ile	Isoleucine	Amino Acids and their Derivatives	1.74514	0.505527	1.74514	0.693865	0.693865	TRUE	TRUE	TRUE	TRUE	TRUE	TRUE	FALSE	Both	Both	Meal-responsive
kynurenine	Kynurenine	Amino Acids and their Derivatives	-0.0499181	0.328886	0.328886	0.209028	0.209028	TRUE	TRUE	FALSE	FALSE	TRUE	FALSE	FALSE	Both	Neither	Neither
leu	Leucine	Amino Acids and their Derivatives	1.55206	0.577718	1.55206	0.577256	0.577256	TRUE	TRUE	TRUE	TRUE	TRUE	TRUE	FALSE	Both	Both	Meal-responsive
lys	Lysine	Amino Acids and their Derivatives	1.30927	0.568121	1.30927			FALSE	TRUE	TRUE	TRUE	FALSE	FALSE	FALSE	Meal-responsive	Meal-responsive	Meal-responsive
lyso_pc_a_c16_0	lysoPC a C16:0	Lysophosphatidylcholines	0.100188	0.508652	0.508652	0.26147	0.26147	TRUE	TRUE	TRUE	FALSE	TRUE	FALSE	FALSE	Both	Meal-responsive	Neither
lyso_pc_a_c16_1	lysoPC a C16:1	Lysophosphatidylcholines	-0.00426564	0.665601	0.665601	0.194035	0.194035	TRUE	TRUE	TRUE	FALSE	FALSE	FALSE	FALSE	Meal-responsive	Meal-responsive	Neither
lyso_pc_a_c17_0	lysoPC a C17:0	Lysophosphatidylcholines	0.125574	0.74775	0.74775	0.209207	0.209207	FALSE	TRUE	TRUE	FALSE	FALSE	FALSE	FALSE	Meal-responsive	Meal-responsive	Neither
lyso_pc_a_c18_0	lysoPC a C18:0	Lysophosphatidylcholines	-0.00311761	0.435725	0.435725	0.290257	0.290257	TRUE	TRUE	FALSE	FALSE	TRUE	FALSE	FALSE	Both	Neither	Neither
lyso_pc_a_c18_1	lysoPC a C18:1	Lysophosphatidylcholines	-0.105175	0.380424	0.380424	0.187743	0.187743	FALSE	TRUE	FALSE	FALSE	FALSE	FALSE	FALSE	Meal-responsive	Neither	Neither
lyso_pc_a_c18_2	lysoPC a C18:2	Lysophosphatidylcholines	-0.114939	0.392083	0.392083	0.297919	0.297919	TRUE	TRUE	FALSE	FALSE	TRUE	FALSE	FALSE	Both	Neither	Neither
lyso_pc_a_c20_3	lysoPC a C20:3	Lysophosphatidylcholines	-0.201758	-0.0135336	0.201758	0.280213	0.280213	TRUE	TRUE	FALSE	FALSE	TRUE	FALSE	FALSE	Both	Neither	Neither
lyso_pc_a_c20_4	lysoPC a C20:4	Lysophosphatidylcholines	-0.274518	-0.0405745	0.274518	0.207513	0.207513	TRUE	TRUE	FALSE	FALSE	TRUE	FALSE	FALSE	Both	Neither	Neither
lyso_pc_a_c24_0	lysoPC a C24:0	Lysophosphatidylcholines	-0.33346	-0.0363116	0.33346	0.228496	0.228496	FALSE	TRUE	FALSE	FALSE	FALSE	FALSE	FALSE	Meal-responsive	Neither	Neither
lyso_pc_a_c26_0	lysoPC a C26:0	Lysophosphatidylcholines	-0.424581	-0.129093	0.424581			FALSE	TRUE	FALSE	FALSE	FALSE	FALSE	FALSE	Meal-responsive	Neither	Neither
lyso_pc_a_c26_1	lysoPC a C26:1	Lysophosphatidylcholines	-0.321308	-0.00476211	0.321308			FALSE	TRUE	FALSE	FALSE	FALSE	FALSE	FALSE	Meal-responsive	Neither	Neither
lyso_pc_a_c28_0	lysoPC a C28:0	Lysophosphatidylcholines	-0.403008	-0.00545051	0.403008			FALSE	TRUE	FALSE	FALSE	FALSE	FALSE	FALSE	Meal-responsive	Neither	Neither
lyso_pc_a_c28_1	lysoPC a C28:1	Lysophosphatidylcholines	-0.40701	0.0408172	0.40701	0.320726	0.320726	FALSE	TRUE	FALSE	FALSE	FALSE	FALSE	FALSE	Meal-responsive	Neither	Neither
met	Methionine	Amino Acids and their Derivatives	1.7098	0.88554	1.7098	0.275282	0.275282	FALSE	TRUE	TRUE	TRUE	FALSE	FALSE	FALSE	Meal-responsive	Meal-responsive	Meal-responsive
orn	Ornithine	Amino Acids and their Derivatives	0.225911	0.63236	0.63236	0.262618	0.262618	TRUE	TRUE	TRUE	FALSE	TRUE	FALSE	FALSE	Both	Meal-responsive	Neither
pc_aa_c24_0	PC aa C24:0	Phosphatidylcholines	-0.360228	0.0958063	0.360228			FALSE	TRUE	FALSE	FALSE	FALSE	FALSE	FALSE	Meal-responsive	Neither	Neither
pc_aa_c28_1	PC aa C28:1	Phosphatidylcholines	-0.113879	0.71056	0.71056	0.327903	0.327903	TRUE	TRUE	TRUE	FALSE	TRUE	FALSE	FALSE	Both	Meal-responsive	Neither
pc_aa_c30_0	PC aa C30:0	Phosphatidylcholines	-0.251737	0.349154	0.349154	0.465193	0.465193	TRUE	TRUE	FALSE	FALSE	TRUE	FALSE	FALSE	Both	Neither	Neither
pc_aa_c32_0	PC aa C32:0	Phosphatidylcholines	-0.100284	0.497343	0.497343	0.358057	0.358057	TRUE	TRUE	FALSE	FALSE	TRUE	FALSE	FALSE	Both	Neither	Neither
pc_aa_c32_1	PC aa C32:1	Phosphatidylcholines	0.00237488	0.399389	0.399389			FALSE	TRUE	FALSE	FALSE	FALSE	FALSE	FALSE	Meal-responsive	Neither	Neither
pc_aa_c32_3	PC aa C32:3	Phosphatidylcholines	-0.141231	0.39424	0.39424			FALSE	TRUE	FALSE	FALSE	FALSE	FALSE	FALSE	Meal-responsive	Neither	Neither
pc_aa_c34_1	PC aa C34:1	Phosphatidylcholines	0.106415	0.607796	0.607796	0.180771	0.180771	TRUE	TRUE	TRUE	FALSE	FALSE	FALSE	FALSE	Meal-responsive	Meal-responsive	Neither
pc_aa_c34_2	PC aa C34:2	Phosphatidylcholines	0.124487	0.454425	0.454425			FALSE	TRUE	FALSE	FALSE	FALSE	FALSE	FALSE	Meal-responsive	Neither	Neither
pc_aa_c34_3	PC aa C34:3	Phosphatidylcholines	-0.0310635	0.450075	0.450075	0.166796	0.166796	FALSE	TRUE	FALSE	FALSE	FALSE	FALSE	FALSE	Meal-responsive	Neither	Neither
pc_aa_c34_4	PC aa C34:4	Phosphatidylcholines	-0.0676583	0.400941	0.400941			FALSE	TRUE	FALSE	FALSE	FALSE	FALSE	FALSE	Meal-responsive	Neither	Neither
pc_aa_c36_0	PC aa C36:0	Phosphatidylcholines	0.209909	0.0474378	0.209909			FALSE	TRUE	FALSE	FALSE	FALSE	FALSE	FALSE	Meal-responsive	Neither	Neither
pc_aa_c36_1	PC aa C36:1	Phosphatidylcholines	-0.142941	0.368547	0.368547	0.293726	0.293726	TRUE	TRUE	FALSE	FALSE	TRUE	FALSE	FALSE	Both	Neither	Neither
pc_aa_c36_2	PC aa C36:2	Phosphatidylcholines	0.130405	0.511231	0.511231	0.200578	0.200578	TRUE	TRUE	TRUE	FALSE	TRUE	FALSE	FALSE	Both	Meal-responsive	Neither
pc_aa_c36_3	PC aa C36:3	Phosphatidylcholines	-0.0581069	0.483165	0.483165	0.275629	0.275629	TRUE	TRUE	FALSE	FALSE	TRUE	FALSE	FALSE	Both	Neither	Neither
pc_aa_c36_4	PC aa C36:4	Phosphatidylcholines	-0.0372678	0.443413	0.443413	0.368516	0.368516	TRUE	TRUE	FALSE	FALSE	TRUE	FALSE	FALSE	Both	Neither	Neither
pc_aa_c36_5	PC aa C36:5	Phosphatidylcholines	-0.00420645	0.545653	0.545653	0.247966	0.247966	TRUE	TRUE	TRUE	FALSE	TRUE	FALSE	FALSE	Both	Meal-responsive	Neither
pc_aa_c36_6	PC aa C36:6	Phosphatidylcholines	-0.0332347	0.556767	0.556767	0.2448	0.2448	TRUE	TRUE	TRUE	FALSE	TRUE	FALSE	FALSE	Both	Meal-responsive	Neither
pc_aa_c38_0	PC aa C38:0	Phosphatidylcholines	-0.178112	0.291481	0.291481	0.41114	0.41114	TRUE	TRUE	FALSE	FALSE	TRUE	FALSE	FALSE	Both	Neither	Neither
pc_aa_c38_3	PC aa C38:3	Phosphatidylcholines	-0.0290127	0.481919	0.481919	0.281346	0.281346	TRUE	TRUE	FALSE	FALSE	TRUE	FALSE	FALSE	Both	Neither	Neither
pc_aa_c38_4	PC aa C38:4	Phosphatidylcholines	-0.104949	0.346287	0.346287	0.239618	0.239618	TRUE	TRUE	FALSE	FALSE	TRUE	FALSE	FALSE	Both	Neither	Neither
pc_aa_c38_5	PC aa C38:5	Phosphatidylcholines	-0.0730024	0.380886	0.380886	0.252275	0.252275	TRUE	TRUE	FALSE	FALSE	TRUE	FALSE	FALSE	Both	Neither	Neither
pc_aa_c38_6	PC aa C38:6	Phosphatidylcholines	-0.0387514	0.403083	0.403083	0.374373	0.374373	TRUE	TRUE	FALSE	FALSE	TRUE	FALSE	FALSE	Both	Neither	Neither
pc_aa_c40_2	PC aa C40:2	Phosphatidylcholines	-0.191049	0.221491	0.221491	0.396813	0.396813	TRUE	TRUE	FALSE	FALSE	TRUE	FALSE	FALSE	Both	Neither	Neither
pc_aa_c40_3	PC aa C40:3	Phosphatidylcholines	-0.161717	0.305862	0.305862	0.418633	0.418633	TRUE	TRUE	FALSE	FALSE	TRUE	FALSE	FALSE	Both	Neither	Neither
pc_aa_c40_4	PC aa C40:4	Phosphatidylcholines	-0.0858243	0.399494	0.399494	0.29699	0.29699	TRUE	TRUE	FALSE	FALSE	TRUE	FALSE	FALSE	Both	Neither	Neither
pc_aa_c40_5	PC aa C40:5	Phosphatidylcholines	-0.0304087	0.409163	0.409163	0.271888	0.271888	TRUE	TRUE	FALSE	FALSE	TRUE	FALSE	FALSE	Both	Neither	Neither
pc_aa_c40_6	PC aa C40:6	Phosphatidylcholines	-0.132692	0.376549	0.376549	0.376221	0.376221	TRUE	TRUE	FALSE	FALSE	TRUE	FALSE	FALSE	Both	Neither	Neither
pc_aa_c42_0	PC aa C42:0	Phosphatidylcholines	-0.0802951	0.326454	0.326454	0.3743	0.3743	TRUE	TRUE	FALSE	FALSE	TRUE	FALSE	FALSE	Both	Neither	Neither
pc_aa_c42_1	PC aa C42:1	Phosphatidylcholines	-0.180458	0.455005	0.455005	0.411784	0.411784	TRUE	TRUE	FALSE	FALSE	TRUE	FALSE	FALSE	Both	Neither	Neither
pc_aa_c42_2	PC aa C42:2	Phosphatidylcholines	-0.194182	0.294595	0.294595	0.407282	0.407282	TRUE	TRUE	FALSE	FALSE	TRUE	FALSE	FALSE	Both	Neither	Neither
pc_aa_c42_4	PC aa C42:4	Phosphatidylcholines	-0.0721315	0.217452	0.217452	0.436895	0.436895	TRUE	TRUE	FALSE	FALSE	TRUE	FALSE	FALSE	Both	Neither	Neither
pc_aa_c42_5	PC aa C42:5	Phosphatidylcholines	-0.192796	0.723891	0.723891	0.380035	0.380035	TRUE	TRUE	TRUE	FALSE	TRUE	FALSE	FALSE	Both	Meal-responsive	Neither
pc_aa_c42_6	PC aa C42:6	Phosphatidylcholines	-0.178421	0.412002	0.412002	0.240873	0.240873	TRUE	TRUE	FALSE	FALSE	TRUE	FALSE	FALSE	Both	Neither	Neither
pc_ae_c30_0	PC ae C30:0	Phosphatidylcholines	-0.27941	0.495964	0.495964			FALSE	TRUE	FALSE	FALSE	FALSE	FALSE	FALSE	Meal-responsive	Neither	Neither
pc_ae_c30_2	PC ae C30:2	Phosphatidylcholines	-0.289294	0.235503	0.289294			FALSE	TRUE	FALSE	FALSE	FALSE	FALSE	FALSE	Meal-responsive	Neither	Neither
pc_ae_c32_1	PC ae C32:1	Phosphatidylcholines	-0.0967625	0.288385	0.288385	0.289333	0.289333	TRUE	TRUE	FALSE	FALSE	TRUE	FALSE	FALSE	Both	Neither	Neither
pc_ae_c32_2	PC ae C32:2	Phosphatidylcholines	-0.0969208	0.418861	0.418861	0.320756	0.320756	TRUE	TRUE	FALSE	FALSE	TRUE	FALSE	FALSE	Both	Neither	Neither
pc_ae_c34_0	PC ae C34:0	Phosphatidylcholines	-0.0318714	0.509038	0.509038			FALSE	TRUE	TRUE	FALSE	FALSE	FALSE	FALSE	Meal-responsive	Meal-responsive	Neither
pc_ae_c34_1	PC ae C34:1	Phosphatidylcholines	-0.00698296	0.522989	0.522989	0.321776	0.321776	TRUE	TRUE	TRUE	FALSE	TRUE	FALSE	FALSE	Both	Meal-responsive	Neither
pc_ae_c34_2	PC ae C34:2	Phosphatidylcholines	-0.0714671	0.402743	0.402743	0.324621	0.324621	TRUE	TRUE	FALSE	FALSE	TRUE	FALSE	FALSE	Both	Neither	Neither
pc_ae_c34_3	PC ae C34:3	Phosphatidylcholines	-0.0604469	0.276535	0.276535	0.525922	0.525922	TRUE	TRUE	FALSE	FALSE	TRUE	TRUE	FALSE	Both	Time-of-day-responsive	Neither
pc_ae_c36_0	PC ae C36:0	Phosphatidylcholines	-0.0627822	0.348846	0.348846	0.247069	0.247069	FALSE	TRUE	FALSE	FALSE	FALSE	FALSE	FALSE	Meal-responsive	Neither	Neither
pc_ae_c36_1	PC ae C36:1	Phosphatidylcholines	0.0320629	0.704789	0.704789	0.300795	0.300795	TRUE	TRUE	TRUE	FALSE	TRUE	FALSE	FALSE	Both	Meal-responsive	Neither
pc_ae_c36_2	PC ae C36:2	Phosphatidylcholines	-0.0242271	0.594669	0.594669			FALSE	TRUE	TRUE	FALSE	FALSE	FALSE	FALSE	Meal-responsive	Meal-responsive	Neither
pc_ae_c36_3	PC ae C36:3	Phosphatidylcholines	-0.0662708	0.404499	0.404499	0.271586	0.271586	TRUE	TRUE	FALSE	FALSE	TRUE	FALSE	FALSE	Both	Neither	Neither
pc_ae_c36_4	PC ae C36:4	Phosphatidylcholines	-0.12456	0.287703	0.287703	0.409681	0.409681	TRUE	TRUE	FALSE	FALSE	TRUE	FALSE	FALSE	Both	Neither	Neither
pc_ae_c36_5	PC ae C36:5	Phosphatidylcholines	-0.123783	0.226973	0.226973	0.39833	0.39833	TRUE	TRUE	FALSE	FALSE	TRUE	FALSE	FALSE	Both	Neither	Neither
pc_ae_c38_0	PC ae C38:0	Phosphatidylcholines	0.0266247	0.587861	0.587861	0.348336	0.348336	TRUE	TRUE	TRUE	FALSE	TRUE	FALSE	FALSE	Both	Meal-responsive	Neither
pc_ae_c38_2	PC ae C38:2	Phosphatidylcholines	0.141092	0.523831	0.523831	0.206388	0.206388	TRUE	TRUE	TRUE	FALSE	TRUE	FALSE	FALSE	Both	Meal-responsive	Neither
pc_ae_c38_3	PC ae C38:3	Phosphatidylcholines	-0.0270021	0.586857	0.586857	0.341788	0.341788	TRUE	TRUE	TRUE	FALSE	TRUE	FALSE	FALSE	Both	Meal-responsive	Neither
pc_ae_c38_4	PC ae C38:4	Phosphatidylcholines	-0.0904415	0.527718	0.527718	0.324586	0.324586	TRUE	TRUE	TRUE	FALSE	TRUE	FALSE	FALSE	Both	Meal-responsive	Neither
pc_ae_c38_5	PC ae C38:5	Phosphatidylcholines	-0.11128	0.329892	0.329892	0.457084	0.457084	TRUE	TRUE	FALSE	FALSE	TRUE	FALSE	FALSE	Both	Neither	Neither
pc_ae_c38_6	PC ae C38:6	Phosphatidylcholines	-0.111976	0.305821	0.305821	0.427333	0.427333	TRUE	TRUE	FALSE	FALSE	TRUE	FALSE	FALSE	Both	Neither	Neither
pc_ae_c40_1	PC ae C40:1	Phosphatidylcholines	-0.129946	0.589118	0.589118	0.216508	0.216508	FALSE	TRUE	TRUE	FALSE	FALSE	FALSE	FALSE	Meal-responsive	Meal-responsive	Neither
pc_ae_c40_2	PC ae C40:2	Phosphatidylcholines	-0.0855968	0.863144	0.863144	0.253423	0.253423	FALSE	TRUE	TRUE	TRUE	FALSE	FALSE	FALSE	Meal-responsive	Meal-responsive	Meal-responsive
pc_ae_c40_3	PC ae C40:3	Phosphatidylcholines	-0.149583	0.534547	0.534547	0.365605	0.365605	TRUE	TRUE	TRUE	FALSE	TRUE	FALSE	FALSE	Both	Meal-responsive	Neither
pc_ae_c40_4	PC ae C40:4	Phosphatidylcholines	-0.13889	0.439348	0.439348	0.370126	0.370126	TRUE	TRUE	FALSE	FALSE	TRUE	FALSE	FALSE	Both	Neither	Neither
pc_ae_c40_5	PC ae C40:5	Phosphatidylcholines	-0.114372	0.353086	0.353086	0.412787	0.412787	TRUE	TRUE	FALSE	FALSE	TRUE	FALSE	FALSE	Both	Neither	Neither
pc_ae_c40_6	PC ae C40:6	Phosphatidylcholines	-0.0620333	0.489219	0.489219	0.419096	0.419096	TRUE	TRUE	FALSE	FALSE	TRUE	FALSE	FALSE	Both	Neither	Neither
pc_ae_c42_1	PC ae C42:1	Phosphatidylcholines	-0.341581	0.329537	0.341581	0.292036	0.292036	TRUE	TRUE	FALSE	FALSE	TRUE	FALSE	FALSE	Both	Neither	Neither
pc_ae_c42_2	PC ae C42:2	Phosphatidylcholines	-0.236149	0.417472	0.417472	0.237601	0.237601	TRUE	TRUE	FALSE	FALSE	TRUE	FALSE	FALSE	Both	Neither	Neither
pc_ae_c42_3	PC ae C42:3	Phosphatidylcholines	-0.185817	0.55813	0.55813	0.279568	0.279568	TRUE	TRUE	TRUE	FALSE	TRUE	FALSE	FALSE	Both	Meal-responsive	Neither
pc_ae_c42_4	PC ae C42:4	Phosphatidylcholines	-0.0981696	0.555007	0.555007	0.323981	0.323981	TRUE	TRUE	TRUE	FALSE	TRUE	FALSE	FALSE	Both	Meal-responsive	Neither
pc_ae_c42_5	PC ae C42:5	Phosphatidylcholines	-0.0811798	0.426797	0.426797	0.391214	0.391214	TRUE	TRUE	FALSE	FALSE	TRUE	FALSE	FALSE	Both	Neither	Neither
pc_ae_c44_3	PC ae C44:3	Phosphatidylcholines	-0.106792	0.513189	0.513189	0.371237	0.371237	FALSE	TRUE	TRUE	FALSE	FALSE	FALSE	FALSE	Meal-responsive	Meal-responsive	Neither
pc_ae_c44_4	PC ae C44:4	Phosphatidylcholines	-0.177811	0.257763	0.257763	0.295919	0.295919	TRUE	TRUE	FALSE	FALSE	TRUE	FALSE	FALSE	Both	Neither	Neither
pc_ae_c44_5	PC ae C44:5	Phosphatidylcholines	-0.0226692	0.571955	0.571955	0.336132	0.336132	TRUE	TRUE	TRUE	FALSE	TRUE	FALSE	FALSE	Both	Meal-responsive	Neither
pc_ae_c44_6	PC ae C44:6	Phosphatidylcholines	-0.168854	0.232572	0.232572	0.364394	0.364394	TRUE	TRUE	FALSE	FALSE	TRUE	FALSE	FALSE	Both	Neither	Neither
phe	Phenylalanine	Amino Acids and their Derivatives	1.44561	1.28766	1.44561	0.558074	0.558074	TRUE	TRUE	TRUE	TRUE	TRUE	TRUE	FALSE	Both	Both	Meal-responsive
pro	Proline	Amino Acids and their Derivatives	1.50906	1.45416	1.50906	0.572086	0.572086	TRUE	TRUE	TRUE	TRUE	TRUE	TRUE	FALSE	Both	Both	Meal-responsive
sarcosine	Sarcosine	Amino Acids and their Derivatives	0.760239	0.835861	0.835861	0.57126	0.57126	TRUE	TRUE	TRUE	TRUE	TRUE	TRUE	FALSE	Both	Both	Meal-responsive
sdma	Symmetric dimethylarginine	Amino Acids and their Derivatives	0.284032	0.180117	0.284032	0.142502	0.142502	TRUE	TRUE	FALSE	FALSE	FALSE	FALSE	FALSE	Meal-responsive	Neither	Neither
ser	Serine	Amino Acids and their Derivatives	1.30403	0.640733	1.30403	0.281011	0.281011	FALSE	TRUE	TRUE	TRUE	FALSE	FALSE	FALSE	Meal-responsive	Meal-responsive	Meal-responsive
serotonin	Serotonin	Amino Acids and their Derivatives	0.118727	0.382787	0.382787	0.302447	0.302447	TRUE	TRUE	FALSE	FALSE	TRUE	FALSE	FALSE	Both	Neither	Neither
sm_c16_0	SM C16:0	Sphingomyelins	-0.113382	0.270177	0.270177	0.348417	0.348417	TRUE	TRUE	FALSE	FALSE	TRUE	FALSE	FALSE	Both	Neither	Neither
sm_c16_1	SM C16:1	Sphingomyelins	-0.117167	0.168326	0.168326	0.286832	0.286832	TRUE	FALSE	FALSE	FALSE	TRUE	FALSE	FALSE	Time-of-day-responsive	Neither	Neither
sm_c18_0	SM C18:0	Sphingomyelins	-0.0904748	0.347176	0.347176	0.31224	0.31224	TRUE	TRUE	FALSE	FALSE	TRUE	FALSE	FALSE	Both	Neither	Neither
sm_c18_1	SM C18:1	Sphingomyelins	-0.0993225	0.29264	0.29264	0.272413	0.272413	TRUE	TRUE	FALSE	FALSE	TRUE	FALSE	FALSE	Both	Neither	Neither
sm_c20_2	SM C20:2	Sphingomyelins	-0.0432688	0.132548	0.132548	0.279788	0.279788	FALSE	FALSE	FALSE	FALSE	FALSE	FALSE	FALSE	Neither	Neither	Neither
sm_c24_0	SM C24:0	Sphingomyelins	-0.10077	0.313561	0.313561	0.201126	0.201126	TRUE	TRUE	FALSE	FALSE	TRUE	FALSE	FALSE	Both	Neither	Neither
sm_c24_1	SM C24:1	Sphingomyelins	-0.195339	0.294478	0.294478	0.28197	0.28197	TRUE	TRUE	FALSE	FALSE	TRUE	FALSE	FALSE	Both	Neither	Neither
sm_c26_0	SM C26:0	Sphingomyelins	-0.282451	0.170524	0.282451	0.201487	0.201487	FALSE	TRUE	FALSE	FALSE	FALSE	FALSE	FALSE	Meal-responsive	Neither	Neither
sm_c26_1	SM C26:1	Sphingomyelins	-0.224081	0.0768087	0.224081	0.249001	0.249001	FALSE	TRUE	FALSE	FALSE	FALSE	FALSE	FALSE	Meal-responsive	Neither	Neither
sm_oh_c14_1	SM (OH) C14:1	Sphingomyelins	-0.0969428	0.369074	0.369074	0.29661	0.29661	FALSE	TRUE	FALSE	FALSE	FALSE	FALSE	FALSE	Meal-responsive	Neither	Neither
sm_oh_c16_1	SM (OH) C16:1	Sphingomyelins	-0.0391184	0.498301	0.498301	0.327841	0.327841	TRUE	TRUE	FALSE	FALSE	TRUE	FALSE	FALSE	Both	Neither	Neither
sm_oh_c22_1	SM (OH) C22:1	Sphingomyelins	-0.143277	0.267901	0.267901	0.241659	0.241659	FALSE	TRUE	FALSE	FALSE	FALSE	FALSE	FALSE	Meal-responsive	Neither	Neither
sm_oh_c22_2	SM (OH) C22:2	Sphingomyelins	-0.147184	0.262234	0.262234	0.259157	0.259157	TRUE	TRUE	FALSE	FALSE	TRUE	FALSE	FALSE	Both	Neither	Neither
sm_oh_c24_1	SM (OH) C24:1	Sphingomyelins	-0.196431	0.0541401	0.196431	0.227866	0.227866	TRUE	FALSE	FALSE	FALSE	TRUE	FALSE	FALSE	Time-of-day-responsive	Neither	Neither
taurine	Taurine	Amino Acids and their Derivatives	0.245149	0.484372	0.484372	0.299915	0.299915	TRUE	TRUE	FALSE	FALSE	TRUE	FALSE	FALSE	Both	Neither	Neither
thr	Threonine	Amino Acids and their Derivatives	1.2928	0.769209	1.2928			FALSE	TRUE	TRUE	TRUE	FALSE	FALSE	FALSE	Meal-responsive	Meal-responsive	Meal-responsive
total_dma	Total dimethylarginine	Amino Acids and their Derivatives	0.359486	0.249363	0.359486	0.233907	0.233907	TRUE	TRUE	FALSE	FALSE	TRUE	FALSE	FALSE	Both	Neither	Neither
trp	Tryptophan	Amino Acids and their Derivatives	0.772898	0.628201	0.772898	0.316895	0.316895	FALSE	TRUE	TRUE	FALSE	FALSE	FALSE	FALSE	Meal-responsive	Meal-responsive	Neither
tyr	Tyrosine	Amino Acids and their Derivatives	1.28134	0.650123	1.28134	0.653861	0.653861	TRUE	TRUE	TRUE	TRUE	TRUE	TRUE	FALSE	Both	Both	Meal-responsive
val	Valine	Amino Acids and their Derivatives	1.3643	0.323464	1.3643	0.480635	0.480635	TRUE	TRUE	TRUE	TRUE	TRUE	FALSE	FALSE	Both	Meal-responsive	Meal-responsive

## Sheet: Meal Information
The protocol for males and females were the same.
Standardised meals were given at 07:00, 13:00, and 19:00 with a snack at 22:00; water was available ad libitum.
The target was 2500 calories per day:
Breakfast, lunch, and dinner: 30% of daily energy each
Snack: 10% of daily energy
The macronutrient composition of the daily food intake was designed to reflect the UK dietary guidelines (fat 35%, carbohydrate 50%, protein 15% of energy)
The final calculated daily values were fat 35%, carbohydrate 49% and protein 12%.
Meals were identical in composition on all days of the study, with some variation across the meals reflecting the different meal types:
Meal	Fat (%)	Carbohydrate (%)	Protein (%)
Breakfast	35	54	9
Lunch	47	38	13
Dinner	35	43	16
Snack	25	64	7
The remaining energy contribution coming from dietary fibre, ≤ 3%
During the sleep period (23:00 – 07:00), samples were taken through a portal in the wall of the individual sleep rooms so that sleep disturbance was minimised.

## Sheet: Paper Review Search Strings 
Literature search and study selection
PubMed, PubMed Central and the Directory of Open Access Journals were searched for open-access metabolomics publications dated from 1 January 2013 to 31 December 2024.
The complete database search strings were as follows:
PubMed:	metabolomics[MeSH Terms] AND ("Mass Spectrometry"[MeSH Terms] OR "Magnetic Resonance Spectroscopy"[MeSH Terms]) AND 2013:2024[dp] NOT ("Review"[Publication Type] OR "Editorial"[Publication Type] OR "Systematic Review"[Publication Type] OR "Introductory Journal Article"[Publication Type] OR "Meta-Analysis"[Publication Type] OR "Video-Audio Media"[Publication Type] OR "Retracted Publication"[Public…
PubMed Central:	metabolomics[MeSH Terms] AND ("Mass Spectrometry"[MeSH Terms] OR "Magnetic Resonance Spectroscopy"[MeSH Terms]) AND 2013:2024[dp]
Directory of Open Access Journals (via OpenAlex):	title and abstract: "Metabolomics" AND "Mass Spectrometry" OR "Magnetic Resonance Spectroscopy" OR "NMR" AND Publication Year: 2013-2024 NOT (Type: "review" OR Type: "editorial") AND Is Open Access: true AND Host Venue Is Indexed In: DOAJ
Articles were eligible for the source dataset when they were open access, written in English and reported primary metabolomics research. Reviews and methods-development papers were excluded. For the present literature audit, records were randomly selected from the available source dataset and screened sequentially until 100 studies analysing human biofluid samples had been included. Articles that…

[truncated: 1 more sheets: Metabolomics Paper Review]
